# Supplementary material for: Efficient estimation of generalized linear latent variable models
Source: PLoS One. 2019 May 1;14(5):e0216129. doi: 10.1371/journal.pone.0216129 (PMC6493759; doi:10.1371/journal.pone.0216129)
Supplement: S1 File — (R) [file pone.0216129.s004.R]

# R code for simulation studies
library(gllvm)

# Load amoebae data
yame <- read.table("amebaY.txt",header=TRUE)
X <- scale(read.table("amebaX.txt"))

# Simulations for amoebae data
# Abundances for 48 amoebae species at 263 sites included in object named: yame
# Environmental variables water pH and temperature included in object X 
# Include these rows to make sure that there are not zero columns:
nama<-(1:263)[rowSums(yame[,46:47]>0)>0]
# Generate indices for subsets:
seq(50, 260, length.out = 4)
s1 <- (c(nama,sample((1:263)[-(nama)], 40)))
s2 <- c(nama,sample((1:263)[-(nama)], 110))
s3 <- c(nama,sample((1:263)[-(nama)], 180))
s4 <- c(nama,sample((1:263)[-(nama)], 250))

# count data
family = "negative.binomial"
fitTRUE <- gllvm(yame, X = X, family = family,seed = 123, reltol = 1e-8, sd.errors = FALSE)
fitTRUE$logL


# Do simulations parallel
library(doParallel)
# here we have used 25 cores
registerDoParallel(cores=25)
ss<-seq(1,500,20)

# Example for smallest data size s1, function sim_gllvm defined below
ptime <- system.time({
  r <- foreach(j = ss,.packages=c("vegan","gllvm","MASS")) %dopar% {
    sim_gllvm(nsim = 20, j, family = "negative.binomial", 
              truemodel=fitTRUE, true.sigma = 0, si = s1, rows = TRUE)
  };
})[3]


# binary data
family <- "binomial"
yame1 <- (yame>0)*1
fitTRUE <- gllvm(yame1, X = X, family = family,seed = 123, reltol = 1e-8, sd.errors = FALSE)

# Simulate binomial GLLVM for subset s1:
ptime <- system.time({
  rBirdBin <- foreach(j = ss,.packages=c("vegan","gllvm","MASS")) %dopar% {
    sim_gllvm(nsim = 20, j, family = "binomial", 
              truemodel=fitTRUE, true.sigma = 0, si = s1, rows = TRUE)
  };
})[3]


##------------------------------------------------------------------------------------
# Bird data
# Simulation setups based on Abundances of 148 bird species at 37 sites
# Bird data is available in the supplementary material of Daniel F. R. Cleary, Timothy J. B. Boyle, Titiek Setyawati, Celina D. Anggraeni, E. Emiel Van Loon, and Steph B. J. Menken. 2007. Bird species and traits associated with logged and unlogged forest in Borneo. Ecological Applications 17:1184-1197
# Load data from the supplementary and exclude species which have observed less than 3 times, after that we have response matrix with 37 sites and 148 species, save it to object yborn:
dim(yborn)
X <- NULL

# Generate indices for subsets:
s1 <- c(sample((1:148), 30))
s2 <- c(s1,sample((1:148)[-(s1)], 30))
s3 <- c(s2,sample((1:148)[-(s2)], 40))
s4 <- c(s3,sample((1:148)[-(s3)], 40))

family <- "negative.binomial"
fitTRUE <- gllvm(yborn,X=NULL,family = family, row.eff = FALSE, seed=123, num.lv = 2)
# Set upper diagonal of loading matrix to zero
fitTRUE$params$theta[s1[1],2] <- 0

# Simulate negative binomial GLLVM for subset s1, similarly for subsets s2, s3 and s4:
ptime <- system.time({
  r <- foreach(j = ss,.packages=c("vegan","gllvm","MASS")) %dopar% {
    sim_gllvm(nsim = 20, j, family = "negative.binomial", 
              truemodel=fitTRUE, true.sigma = 0, si = s1, rows = FALSE)
  };
})[3]

# Simulate negative binomial GLLVM with random row effect:
ptime <- system.time({
  r <- foreach(j = ss,.packages=c("vegan","gllvm","MASS")) %dopar% {
    sim_gllvm(nsim = 20, j, family = "negative.binomial", 
              truemodel=fitTRUE, true.sigma = 0.5, si = s1, rows = FALSE)
  };
})[3]


# Similarly to binary responses:
yborn1 <- (yborn>0)*1
family <- "binomial"
fitTRUE <- gllvm(yborn1,X=NULL,family = family, row.eff = FALSE, seed=123, num.lv = 2)
fitTRUE$params$theta[s1[1],2] <- 0

# Simulate binomial GLLVM for subset s1:
ptime <- system.time({
  rBirdBin <- foreach(j = ss,.packages=c("vegan","gllvm","MASS")) %dopar% {
    sim_gllvm(nsim = 20, j, family = "binomial", 
              truemodel=True.Models$birdBin, true.sigma = 0, si = s1, rows = FALSE)
  };
})[3]

# Simulate binomial GLLVM with random row effects:
ptime <- system.time({
  rBirdBinRand <- foreach(j = ss,.packages=c("vegan","gllvm","MASS")) %dopar% {
    sim_gllvm(nsim = 20, j, family = "binomial", 
              truemodel=True.Models$birdBin, true.sigma = 0.5, si = s1, rows = FALSE)
  };
})[3]
stopImplicitCluster()


##------------------------------------------------------------------------------------
library(vegan)
library(MASS)

# Data simulation
sim.data <- function(eta.mat, true.phis = NULL,family)
{
  n <- dim(eta.mat)[1]
  p <- dim(eta.mat)[2]
  
  ydata <- matrix(0,nrow = n, ncol = p)
  z <- 1 
  while (z > 0 || z2>0) {
    
    if(family=="negative.binomial"){
      for (i in 1:n) {
        ydata[i,] <- rnbinom(p, size=1/true.phis, mu=exp(eta.mat[i,]))
      }}
    
    if(family=="poisson"){
      for (i in 1:n) {
        ydata[i,] <- rpois(p, lambda=exp(eta.mat[i,]))
      }}
    
    if(family=="binomial"){
      for (i in 1:n) {
        ydata[i,] <- rbinom(p, prob=pnorm(eta.mat[i,]),size=1)
      }}
    
    z <- sum(rowSums(ydata>0)<2)  # data with rows full of zeros ignored  
    z2 <- sum(colSums(ydata>0)<2)  # data with columns full of zeros ignored  
  }
  ydata
}


# Function for nsim iteration with for four different methods
sim_gllvm<-function(nsim=100,j,family, truemodel, true.sigma=NULL,si=1,rows=TRUE, eps=1e-8){
  
  tr=NULL
  
  y=y
  n=dim(truemodel$y)[1]
  p=dim(truemodel$y)[2]
  num.lv=dim(truemodel$true.lvs)[2]
  X=truemodel$X
  
  # R
  true.beta=truemodel$params$beta0
  true.a=truemodel$params$row.params
  true.B=truemodel$params$Xcoef
  true.phi=truemodel$params$phi
  true.theta=truemodel$params$theta
  true.lvs=truemodel$lvs
  if(is.null(true.sigma)) { true.sigma=0 } else {true.sigma=true.sigma}
  
  if(rows && length(si)>1){
    n=length(si)
    X=X[si,]
    true.a=true.a[si]
    true.lvs=true.lvs[si,]
  } else {
    p=length(si)
    true.beta=true.beta[si]
    true.phi=true.phi[si]
    if(!is.null(X)) true.B=true.B[si,]
    true.theta=true.theta[si,]
  }
  true.theta[upper.tri(true.theta)] <- 0
  
  n=n1=n2=n3=n4=n
  p=p1=p2=p3=p4=p
  etasim1=matrix(true.beta,n,p,byrow = TRUE)
  if(num.lv>0) etasim1=etasim1+true.lvs%*%t(true.theta)
  if(!is.null(X)) etasim1=etasim1+X%*%t(true.B)
  etasim=etasim1
  
  
  ccibr=ccibt=ccibtl=cciBr=cciBt=cciBtl=ccipr=ccipt=cciptl=NULL
  ccibtv=ccibtl=NULL
  cci_liphiL=cci_liphiV=cci_phiV=cci_iphiV=cci_phiL=cci_iphiL=NULL
  brm=btm=btml=prm=ptm=ptml=NULL
  linvphiL=linvphiV=invphiL=invphiV=phiL=phiV=NULL
  lvsL=lvsV=NULL
  distV=distL=distlV=distlL=NULL
  thetaV=thetaL=NULL
  lltv=lltl=NULL
  tV=tL=NULL
  on=NULL
  sigv=sigl=ccis=ccisl=NULL
  rtm=rtml=NULL
  Btm=Btml=cciBtv=cciBtl=NULL
  ciwidbv=ciwidbl=NULL
  ciwidBv=ciwidBl=NULL
  ciwidpv=ciwidpl=NULL
  ciwidipv=ciwidipl=NULL
  anyF=NULL
  seedi=NULL
  
  
  simBorn1=list(
    true.beta=true.beta,
    true.alfa=true.a,
    true.B=true.B,
    true.phi=true.phi,
    true.lvs=true.lvs,
    true.theta=true.theta,
    anyF=anyF,
    seedi=seedi,
    
    sigv=sigv,
    sigl=sigl,
    ccis=ccis,
    ccisl=ccisl,
    
    ciwidbv=ciwidbv,ciwidbl=ciwidbl,
    ciwidBv=ciwidBv,ciwidBl=ciwidBl,
    ciwidpv=ciwidpv,ciwidpl=ciwidpl,
    ciwidipv=ciwidipv,ciwidipl=ciwidipl,
    ccibtv=ccibtv,ccibtl=ccibtl,
    cciBtv=cciBtv,cciBtl=cciBtl,
    cci_phiV=cci_phiV,cci_iphiV=cci_iphiV,
    cci_phiL=cci_phiL,cci_iphiL=cci_iphiL,
    btm=btm,btml=btml,
    Btm=Btm,Btml=Btml,
    rtm=rtm,rtml=rtml,
    invphiL=invphiL,invphiV=invphiL,
    phiL=phiL,phiV=phiV,
    lvsL=lvsL,lvsV=lvsV,
    distV=distV,distL=distL,
    distlV=distlV,distlL=distlL,
    thetaV=thetaV,thetaL=thetaL,
    lltv=lltv,lltl=lltl,
    tV=tV,tL=tL,
    on=on
  )
  
  simBorn2=simBorn1
  simBorn3=simBorn1
  simBorn4=simBorn1
  
  simBorn1r=simBorn1
  simBorn2r=simBorn1
  simBorn3r=simBorn1
  simBorn4r=simBorn1
  
  if(true.sigma==0){ 
    row.eff=FALSE
  } else {
    row.eff="random"
    }

  i=j
  while(i <=(nsim-1+j)){
    set.seed(i)
    if(row.eff=="random") etasim=etasim1+rnorm(n,sd=true.sigma)
    ynew1 <- sim.data(eta.mat=etasim, true.phis = true.phi,family = family)
    
    
    ###################################################################################
    cat("startingval method='res', #",i, "\n")
    ynew2 <- ynew1
    starting.val="res"
    try({
      
      if(row.eff==FALSE) {
        tvr=system.time(fitTMB2r<-try(gllvm(ynew2,X=X, num.lv = num.lv, family=family, row.eff = row.eff, method = "VA", reltol = eps, seed = i,starting.val=starting.val,sd.errors = TRUE,la.link.bin="probit",TMB=FALSE),silent = TRUE))
        tlr=system.time(fitR2r<-try(gllvm.LA(ynew2,X=X, num.lv = num.lv, family=family, row.eff = row.eff, eps = eps, seed = i,starting.val=starting.val,sd.errors = TRUE,link="probit"),silent = TRUE))
      }
      
      tv=system.time(fitTMB2<-try(gllvm(ynew2,X=X,n.init = 1, num.lv = 2, family=family, row.eff = row.eff, method = "VA", reltol = eps, seed = i,starting.val=starting.val,sd.errors = TRUE,la.link.bin="probit"),silent = TRUE))
      if(any(is.infinite(fitTMB2$logL)) || inherits(fitTMB2,"try-error") || any(is.na(unlist(fitTMB2$sd)))){
        tv=system.time(fitTMB2<-try(gllvm(ynew2,X=X, num.lv = num.lv, family=family, row.eff = row.eff, method = "VA", reltol = eps, seed = i,starting.val=starting.val,sd.errors = TRUE,la.link.bin="probit",optimizer = "nlminb"),silent = TRUE))
        simBorn2$on=c(simBorn2$on,i)
      }
      tl=system.time(fitR2<-try(gllvm(ynew2,X=X,n.init = 1, num.lv = 2, family=family, row.eff = row.eff, method = "LA", reltol = eps, seed = i,starting.val=starting.val,sd.errors = TRUE,la.link.bin="probit"),silent = TRUE))
      if(any(is.infinite(fitR2$logL)) || inherits(fitR2,"try-error") || any(is.na(unlist(fitR2$sd)))){
        tl=system.time(fitR2<-try(gllvm(ynew2,X=X,n.init = 1, num.lv = 2, family=family, row.eff = row.eff, method = "LA", reltol = eps, seed = i,starting.val=starting.val,sd.errors = TRUE,la.link.bin="probit",optimizer = "nlminb"),silent = TRUE))
        simBorn2$on=c(simBorn2$on,i)
      }
      
      
      fitTMB=fitTMB2
      fitR=fitR2
      low=upp=ccibti=NULL
      try({
        
        simBorn2$anyF=c(simBorn2$anyF,any(c(inherits(fitTMB2r,"try-error"),inherits(fitR2r,"try-error"),inherits(fitTMB2,"try-error"),inherits(fitR2,"try-error"))))
        
        
        simBorn2$tV=c(simBorn2$tV,tv[1])
        simBorn2$tL=c(simBorn2$tL,tl[1])
        
        ################################################## sigma
        if(row.eff=="random"){
          simBorn2$sigv=c(simBorn2$sigv,fitTMB$params$sigma)
          s=fitTMB$params$sigma
          low=s-1.96*fitTMB$sd$sigma
          upp=s+1.96*fitTMB$sd$sigma
          ccisi=((true.sigma<upp) + (true.sigma>low))>1
          simBorn2$ccis=rbind(simBorn2$ccis,c(ccisi,2*1.96*fitTMB$sd$sigma))#
          #
          simBorn2$sigl=c(simBorn2$sigl,fitR$params$sigma)
          sl=fitR$params$sigma
          low=sl-1.96*fitR$sd$sigma
          upp=sl+1.96*fitR$sd$sigma
          ccisi=((true.sigma<upp) + (true.sigma>low))>1
          simBorn2$ccisl=rbind(simBorn2$ccisl,c(ccisi,2*1.96*fitR$sd$sigma))#
          
          simBorn2$rtm=rbind(simBorn2$rtm,fitTMB$params$row.params)
          #
          simBorn2$rtml=rbind(simBorn2$rtml,fitR$params$row.params)
        }
        #########################################beta
        betat=fitTMB$params$beta0
        simBorn2$btm=rbind(simBorn2$btm,betat)
        low=betat-1.96*fitTMB$sd$beta0
        upp=betat+1.96*fitTMB$sd$beta0
        ccibti=((true.beta<upp) + (true.beta>low))>1
        simBorn2$ccibtv=rbind(simBorn2$ccibtv,ccibti)#
        #
        betatl=fitR$params$beta0
        simBorn2$btml=rbind(simBorn2$btml,betatl)
        low=betatl-1.96*fitR$sd$beta0
        upp=betatl+1.96*fitR$sd$beta0
        ccibtil=((true.beta<upp) + (true.beta>low))>1
        simBorn2$ccibtl=rbind(simBorn2$ccibtl,ccibtil)#
        
        simBorn2$ciwidbv=rbind(simBorn2$ciwidbv,2*1.96*fitTMB$sd$beta0)
        simBorn2$ciwidbl=rbind(simBorn2$ciwidbl,2*1.96*fitR$sd$beta0)
        
        if(!is.null(X)){
          Bv=fitTMB$params$Xcoef
          simBorn2$Btm=rbind(simBorn2$Btm,c(Bv))
          low=Bv-1.96*fitTMB$sd$Xcoef
          upp=Bv+1.96*fitTMB$sd$Xcoef
          ccibti=((true.B<upp) + (true.B>low))>1
          simBorn2$cciBtv=rbind(simBorn2$cciBtv,c(ccibti))#
          #
          Bl=fitR$params$Xcoef
          simBorn2$Btml=rbind(simBorn2$Btml,c(Bl))
          low=Bl-1.96*fitR$sd$Xcoef
          upp=Bl+1.96*fitR$sd$Xcoef
          ccibtil=((true.B<upp) + (true.B>low))>1
          simBorn2$cciBtl=rbind(simBorn2$cciBtl,c(ccibtil))#
          
          simBorn2$ciwidBv=rbind(simBorn2$ciwidBv,2*1.96*c(fitTMB$sd$Xcoef))
          simBorn2$ciwidBl=rbind(simBorn2$ciwidBl,2*1.96*c(fitR$sd$Xcoef))
          
        }
        if(family=="negative.binomial"){
          pt=fitTMB$params$inv.phi
          simBorn2$invphiV=rbind(simBorn2$invphiV,pt)
          low=pt-1.96*fitTMB$sd$inv.phi
          upp=pt+1.96*fitTMB$sd$inv.phi
          ccipti=((1/true.phi<upp) + (1/true.phi>low))>1
          simBorn2$cci_iphiV=rbind(simBorn2$cci_iphiV,ccipti)#
          #
          ptl=fitR$params$inv.phi
          simBorn2$invphiL=rbind(simBorn2$invphiL,ptl)
          low=ptl-1.96*fitR$sd$inv.phi
          upp=ptl+1.96*fitR$sd$inv.phi
          cciptil=((1/true.phi<upp) + (1/true.phi>low))>1
          simBorn2$cci_iphiL=rbind(simBorn2$cci_iphiL,cciptil)#
          
          ####
          pt=fitTMB$params$phi
          simBorn2$phiV=rbind(simBorn2$phiV,pt)
          low=pt-1.96*fitTMB$sd$phi
          upp=pt+1.96*fitTMB$sd$phi
          ccipti=((true.phi<upp) + (true.phi>low))>1
          simBorn2$cci_phiV=rbind(simBorn2$cci_phiV,ccipti)#
          #
          ptl=fitR$params$phi
          simBorn2$phiL=rbind(simBorn2$phiL,ptl)
          low=ptl-1.96*fitR$sd$phi
          upp=ptl+1.96*fitR$sd$phi
          cciptil=((true.phi<upp) + (true.phi>low))>1
          simBorn2$cci_phiL=rbind(simBorn2$cci_phiL,cciptil)#
          
          simBorn2$ciwidipv=rbind(simBorn2$ciwidipv,2*1.96*fitTMB$sd$inv.phi)
          simBorn2$ciwidipl=rbind(simBorn2$ciwidipl,2*1.96*fitR$sd$inv.phi)
          simBorn2$ciwidpv=rbind(simBorn2$ciwidpv,2*1.96*fitTMB$sd$phi)
          simBorn2$ciwidpl=rbind(simBorn2$ciwidpl,2*1.96*fitR$sd$phi)
        }
        #########################################theta
        if(num.lv>0){
          
          simBorn2$thetaV=rbind(simBorn2$thetaV,c(fitTMB$params$theta))
          simBorn2$thetaL=rbind(simBorn2$thetaL,c(fitR$params$theta))
          inds <- fitTMB$params$theta
          inds <- scale(inds, scale = TRUE)
          prov <- procrustes(scale(true.theta, scale = TRUE),inds)
          simBorn2$distlV<-rbind(simBorn2$distlV,prov$ss)
          
          inds <- fitR$params$theta
          inds <- scale(inds, scale = TRUE)
          prol <- procrustes(scale(true.theta, scale = TRUE),inds)
          simBorn2$distlL<-rbind(simBorn2$distlL,prol$ss)
          
          ###########################################lvs
          inds <- fitTMB$lvs
          simBorn2$lvsV<-rbind(simBorn2$lvsV,c(inds))
          inds <- scale(inds, scale = TRUE)
          prov <- procrustes(scale(true.lvs, scale = TRUE),inds)
          simBorn2$distV<-rbind(simBorn2$distV,prov$ss)
          
          inds <- fitR$lvs
          simBorn2$lvsL<-rbind(simBorn2$lvsL,c(inds))
          inds <- scale(inds, scale = TRUE)
          prol <- procrustes(scale(true.lvs, scale = TRUE),inds)
          simBorn2$distL<-rbind(simBorn2$distL,prol$ss)
        }
        simBorn2$lltv=c(simBorn2$lltv,fitTMB$logL)
        simBorn2$lltl=c(simBorn2$lltl,fitR$logL)
        simBorn2$seedi=c(simBorn2$seedi,i)
        
      },silent = TRUE)
      
      
      
      
      fitTMB=fitTMB2r
      fitR=fitR2r
      low=upp=ccibti=NULL
      
      try({
        
        simBorn2r$tV=c(simBorn2r$tV,tvr[1])
        simBorn2r$tL=c(simBorn2r$tL,tlr[1])
        
        ################################################## sigma
        if(row.eff=="random"){
          simBorn2r$sigv=c(simBorn2r$sigv,fitTMB$params$sigma)
          s=fitTMB$params$sigma
          low=s-1.96*fitTMB$sd$sigma
          upp=s+1.96*fitTMB$sd$sigma
          ccisi=((true.sigma1<upp) + (true.sigma1>low))>1
          simBorn2r$ccis=rbind(simBorn2r$ccis,c(ccisi,2*1.96*fitTMB$sd$sigma))#
          #
          simBorn2r$sigl=c(simBorn2r$sigl,fitR$params$sigma)
          sl=fitR$params$sigma
          low=sl-1.96*fitR$sd$sigma
          upp=sl+1.96*fitR$sd$sigma
          ccisi=((true.sigma1<upp) + (true.sigma1>low))>1
          simBorn2r$ccisl=rbind(simBorn2r$ccisl,c(ccisi,2*1.96*fitR$sd$sigma))#
          
          simBorn2r$rtm=rbind(simBorn2r$rtm,fitTMB$params$row.params)
          #
          simBorn2r$rtml=rbind(simBorn2r$rtml,fitR$params$row.params)
        }
        #########################################beta
        betat=fitTMB$params$beta0
        simBorn2r$btm=rbind(simBorn2r$btm,betat)
        low=betat-1.96*fitTMB$sd$beta0
        upp=betat+1.96*fitTMB$sd$beta0
        ccibti=((true.beta<upp) + (true.beta>low))>1
        simBorn2r$ccibtv=rbind(simBorn2r$ccibtv,ccibti)#
        #
        betatl=fitR$params$beta0
        simBorn2r$btml=rbind(simBorn2r$btml,betatl)
        low=betatl-1.96*fitR$sd$beta0
        upp=betatl+1.96*fitR$sd$beta0
        ccibtil=((true.beta<upp) + (true.beta>low))>1
        simBorn2r$ccibtl=rbind(simBorn2r$ccibtl,ccibtil)#
        
        simBorn2r$ciwidbv=rbind(simBorn2r$ciwidbv,2*1.96*fitTMB$sd$beta0)
        simBorn2r$ciwidbl=rbind(simBorn2r$ciwidbl,2*1.96*fitR$sd$beta0)
        
        if(!is.null(X)){
          Bv=fitTMB$params$Xcoef
          simBorn2r$Btm=rbind(simBorn2r$Btm,c(Bv))
          low=Bv-1.96*fitTMB$sd$Xcoef
          upp=Bv+1.96*fitTMB$sd$Xcoef
          ccibti=((true.B<upp) + (true.B>low))>1
          simBorn2r$cciBtv=rbind(simBorn2r$cciBtv,c(ccibti))#
          #
          Bl=fitR$params$Xcoef
          simBorn2r$Btml=rbind(simBorn2r$Btml,c(Bl))
          low=Bl-1.96*fitR$sd$Xcoef
          upp=Bl+1.96*fitR$sd$Xcoef
          ccibtil=((true.B<upp) + (true.B>low))>1
          simBorn2r$cciBtl=rbind(simBorn2r$cciBtl,c(ccibtil))#
          
          simBorn2r$ciwidBv=rbind(simBorn2r$ciwidBv,2*1.96*c(fitTMB$sd$Xcoef))
          simBorn2r$ciwidBl=rbind(simBorn2r$ciwidBl,2*1.96*c(fitR$sd$Xcoef))
          
        }
        if(family=="negative.binomial"){
          pt=fitTMB$params$inv.phi
          simBorn2r$invphiV=rbind(simBorn2r$invphiV,pt)
          low=pt-1.96*fitTMB$sd$inv.phi
          upp=pt+1.96*fitTMB$sd$inv.phi
          ccipti=((1/true.phi<upp) + (1/true.phi>low))>1
          simBorn2r$cci_iphiV=rbind(simBorn2r$cci_iphiV,ccipti)#
          #
          ptl=fitR$params$inv.phi
          simBorn2r$invphiL=rbind(simBorn2r$invphiL,ptl)
          low=ptl-1.96*fitR$sd$inv.phi
          upp=ptl+1.96*fitR$sd$inv.phi
          cciptil=((1/true.phi<upp) + (1/true.phi>low))>1
          simBorn2r$cci_iphiL=rbind(simBorn2r$cci_iphiL,cciptil)#
          
          ####
          pt=fitTMB$params$phi
          simBorn2r$phiV=rbind(simBorn2r$phiV,pt)
          fitTMB$sd$phi=fitTMB$sd$inv.phi*pt^2
          low=pt-1.96*fitTMB$sd$phi
          upp=pt+1.96*fitTMB$sd$phi
          ccipti=((true.phi<upp) + (true.phi>low))>1
          simBorn2r$cci_phiV=rbind(simBorn2r$cci_phiV,ccipti)#
          #
          ptl=fitR$params$phi
          simBorn2r$phiL=rbind(simBorn2r$phiL,ptl)
          low=ptl-1.96*fitR$sd$phi
          upp=ptl+1.96*fitR$sd$phi
          cciptil=((true.phi<upp) + (true.phi>low))>1
          simBorn2r$cci_phiL=rbind(simBorn2r$cci_phiL,cciptil)#
          
          simBorn2r$ciwidipv=rbind(simBorn2r$ciwidipv,2*1.96*fitTMB$sd$inv.phi)
          simBorn2r$ciwidipl=rbind(simBorn2r$ciwidipl,2*1.96*fitR$sd$inv.phi)
          simBorn2r$ciwidpv=rbind(simBorn2r$ciwidpv,2*1.96*fitTMB$sd$phi)
          simBorn2r$ciwidpl=rbind(simBorn2r$ciwidpl,2*1.96*fitR$sd$phi)
          
        }
        #########################################theta
        if(num.lv>0){
          
          simBorn2r$thetaV=rbind(simBorn2r$thetaV,c(fitTMB$params$theta))
          simBorn2r$thetaL=rbind(simBorn2r$thetaL,c(fitR$params$theta))
          inds <- fitTMB$params$theta
          inds <- scale(inds, scale = TRUE)
          prov <- procrustes(scale(true.theta, scale = TRUE),inds)
          simBorn2r$distlV<-rbind(simBorn2r$distlV,prov$ss)
          
          inds <- fitR$params$theta
          inds <- scale(inds, scale = TRUE)
          prol <- procrustes(scale(true.theta, scale = TRUE),inds)
          simBorn2r$distlL<-rbind(simBorn2r$distlL,prol$ss)
          
          ###########################################lvs
          inds <- fitTMB$lvs
          simBorn2r$lvsV<-rbind(simBorn2r$lvsV,c(inds))
          inds <- scale(inds, scale = TRUE)
          prov <- procrustes(scale(true.lvs, scale = TRUE),inds)
          simBorn2r$distV<-rbind(simBorn2r$distV,prov$ss)
          
          inds <- fitR$lvs
          simBorn2r$lvsL<-rbind(simBorn2r$lvsL,c(inds))
          inds <- scale(inds, scale = TRUE)
          prol <- procrustes(scale(true.lvs, scale = TRUE),inds)
          simBorn2r$distL<-rbind(simBorn2r$distL,prol$ss)
          
        }
        simBorn2r$lltv=c(simBorn2r$lltv,fitTMB$logL)
        simBorn2r$lltl=c(simBorn2r$lltl,fitR$logL)
        
        simBorn2r$seedi=c(simBorn2r$seedi,i)      
      },silent = TRUE)
    },silent = TRUE)
    
    if(row.eff==FALSE) {
      
    #################################################################################
    cat("startingval method='zero', #",i, "\n")
    starting.val="zero"
    
    try({
      
      tvr=system.time(fitTMB1r<-try(gllvm(ynew1,X=X, num.lv = num.lv, family=family, row.eff = row.eff, method = "VA", reltol = eps, seed = i,starting.val=starting.val,sd.errors = TRUE,la.link.bin="probit",TMB=FALSE),silent = TRUE))
      tlr=system.time(fitR1r<-try(gllvm.LA(ynew1,X=X, num.lv = num.lv, family=family, row.eff = row.eff, eps = eps, seed = i,starting.val=starting.val,sd.errors = TRUE,link="probit"),silent = TRUE))
      tv=system.time(fitTMB1<-try(gllvm(ynew1,X=X, num.lv = num.lv, family=family, row.eff = row.eff, method = "VA", reltol = eps, seed = i,starting.val=starting.val,sd.errors = TRUE,la.link.bin="probit"),silent = TRUE))
      if(any(is.infinite(fitTMB1$logL)) || inherits(fitTMB1,"try-error") || any(is.na(unlist(fitTMB1$sd)))){
        tv=system.time(fitTMB1<-try(gllvm(ynew1,X=X, num.lv = num.lv, family=family, row.eff = row.eff, method = "VA", reltol = eps, seed = i,starting.val=starting.val,sd.errors = TRUE,la.link.bin="probit",optimizer = "nlminb"),silent = TRUE))
        simBorn1$on=c(simBorn1$on,i)
      }
      tl=system.time(fitR1<-try(gllvm(ynew1,X=X, num.lv = num.lv, family=family, row.eff = row.eff, method = "LA", reltol = eps, seed = i,starting.val=starting.val,sd.errors = TRUE,la.link.bin="probit"),silent = TRUE))
      if(any(is.infinite(fitR1$logL)) || inherits(fitR1,"try-error") || any(is.na(unlist(fitR1$sd)))){
        tl=system.time(fitR1<-try(gllvm(ynew1,X=X, num.lv = num.lv, family=family, row.eff = row.eff, method = "LA", reltol = eps, seed = i,starting.val=starting.val,sd.errors = TRUE,la.link.bin="probit",optimizer = "nlminb"),silent = TRUE))
        simBorn1$on=c(simBorn1$on,i)
      }
      
      
      #fitTMB=fitTMB0
      fitTMB=fitTMB1
      fitR=fitR1
      
      
      try({
        simBorn1$anyF=c(simBorn1$anyF,any(c(inherits(fitTMB1r,"try-error"),inherits(fitR1r,"try-error"),inherits(fitTMB1,"try-error"),inherits(fitR1,"try-error"))))
        
        
        simBorn1$tV=c(simBorn1$tV,tv[1])
        simBorn1$tL=c(simBorn1$tL,tl[1])
        
        ################################################## sigma
        if(row.eff=="random"){
          simBorn1$sigv=c(simBorn1$sigv,fitTMB$params$sigma)
          s=fitTMB$params$sigma
          low=s-1.96*fitTMB$sd$sigma
          upp=s+1.96*fitTMB$sd$sigma
          ccisi=((true.sigma1<upp) + (true.sigma1>low))>1
          simBorn1$ccis=rbind(simBorn1$ccis,c(ccisi,2*1.96*fitTMB$sd$sigma))#
          #
          simBorn1$sigl=c(simBorn1$sigl,fitR$params$sigma)
          sl=fitR$params$sigma
          low=sl-1.96*fitR$sd$sigma
          upp=sl+1.96*fitR$sd$sigma
          ccisi=((true.sigma1<upp) + (true.sigma1>low))>1
          simBorn1$ccisl=rbind(simBorn1$ccisl,c(ccisi,2*1.96*fitR$sd$sigma))#
          
          simBorn1$rtm=rbind(simBorn1$rtm,fitTMB$params$row.params)
          #
          simBorn1$rtml=rbind(simBorn1$rtml,fitR$params$row.params)
        }
        #########################################beta
        betat=fitTMB$params$beta0
        simBorn1$btm=rbind(simBorn1$btm,betat)
        low=betat-1.96*fitTMB$sd$beta0
        upp=betat+1.96*fitTMB$sd$beta0
        ccibti=((true.beta<upp) + (true.beta>low))>1
        simBorn1$ccibtv=rbind(simBorn1$ccibtv,ccibti)#
        #
        betatl=fitR$params$beta0
        simBorn1$btml=rbind(simBorn1$btml,betatl)
        low=betatl-1.96*fitR$sd$beta0
        upp=betatl+1.96*fitR$sd$beta0
        ccibtil=((true.beta<upp) + (true.beta>low))>1
        simBorn1$ccibtl=rbind(simBorn1$ccibtl,ccibtil)#
        
        simBorn1$ciwidbv=rbind(simBorn1$ciwidbv,2*1.96*fitTMB$sd$beta0)
        simBorn1$ciwidbl=rbind(simBorn1$ciwidbl,2*1.96*fitR$sd$beta0)
        
        if(!is.null(X)){
          Bv=fitTMB$params$Xcoef
          simBorn1$Btm=rbind(simBorn1$Btm,c(Bv))
          low=Bv-1.96*fitTMB$sd$Xcoef
          upp=Bv+1.96*fitTMB$sd$Xcoef
          ccibti=((true.B<upp) + (true.B>low))>1
          simBorn1$cciBtv=rbind(simBorn1$cciBtv,c(ccibti))#
          #
          Bl=fitR$params$Xcoef
          simBorn1$Btml=rbind(simBorn1$Btml,c(Bl))
          low=Bl-1.96*fitR$sd$Xcoef
          upp=Bl+1.96*fitR$sd$Xcoef
          ccibtil=((true.B<upp) + (true.B>low))>1
          simBorn1$cciBtl=rbind(simBorn1$cciBtl,c(ccibtil))#
          
          simBorn1$ciwidBv=rbind(simBorn1$ciwidBv,2*1.96*c(fitTMB$sd$Xcoef))
          simBorn1$ciwidBl=rbind(simBorn1$ciwidBl,2*1.96*c(fitR$sd$Xcoef))
          
        }
        if(family=="negative.binomial"){
          pt=fitTMB$params$inv.phi
          simBorn1$invphiV=rbind(simBorn1$invphiV,pt)
          low=pt-1.96*fitTMB$sd$inv.phi
          upp=pt+1.96*fitTMB$sd$inv.phi
          ccipti=((1/true.phi<upp) + (1/true.phi>low))>1
          simBorn1$cci_iphiV=rbind(simBorn1$cci_iphiV,ccipti)#
          #
          ptl=fitR$params$inv.phi
          simBorn1$invphiL=rbind(simBorn1$invphiL,ptl)
          low=ptl-1.96*fitR$sd$inv.phi
          upp=ptl+1.96*fitR$sd$inv.phi
          cciptil=((1/true.phi<upp) + (1/true.phi>low))>1
          simBorn1$cci_iphiL=rbind(simBorn1$cci_iphiL,cciptil)#
          
          ####
          pt=fitTMB$params$phi
          simBorn1$phiV=rbind(simBorn1$phiV,pt)
          low=pt-1.96*fitTMB$sd$phi
          upp=pt+1.96*fitTMB$sd$phi
          ccipti=((true.phi<upp) + (true.phi>low))>1
          simBorn1$cci_phiV=rbind(simBorn1$cci_phiV,ccipti)#
          #
          ptl=fitR$params$phi
          simBorn1$phiL=rbind(simBorn1$phiL,ptl)
          low=ptl-1.96*fitR$sd$phi
          upp=ptl+1.96*fitR$sd$phi
          cciptil=((true.phi<upp) + (true.phi>low))>1
          simBorn1$cci_phiL=rbind(simBorn1$cci_phiL,cciptil)#
          
          simBorn1$ciwidipv=rbind(simBorn1$ciwidipv,2*1.96*fitTMB$sd$inv.phi)
          simBorn1$ciwidipl=rbind(simBorn1$ciwidipl,2*1.96*fitR$sd$inv.phi)
          simBorn1$ciwidpv=rbind(simBorn1$ciwidpv,2*1.96*fitTMB$sd$phi)
          simBorn1$ciwidpl=rbind(simBorn1$ciwidpl,2*1.96*fitR$sd$phi)
          
        }
        #########################################theta
        if(num.lv>0){
          
          simBorn1$thetaV=rbind(simBorn1$thetaV,c(fitTMB$params$theta))
          simBorn1$thetaL=rbind(simBorn1$thetaL,c(fitR$params$theta))
          inds <- fitTMB$params$theta
          inds <- scale(inds, scale = TRUE)
          prov <- procrustes(scale(true.theta, scale = TRUE),inds)
          simBorn1$distlV<-rbind(simBorn1$distlV,prov$ss)
          
          inds <- fitR$params$theta
          inds <- scale(inds, scale = TRUE)
          prol <- procrustes(scale(true.theta, scale = TRUE),inds)
          simBorn1$distlL<-rbind(simBorn1$distlL,prol$ss)
          
          ###########################################lvs
          inds <- fitTMB$lvs
          simBorn1$lvsV<-rbind(simBorn1$lvsV,c(inds))
          inds <- scale(inds, scale = TRUE)
          prov <- procrustes(scale(true.lvs, scale = TRUE),inds)
          simBorn1$distV<-rbind(simBorn1$distV,prov$ss)
          
          inds <- fitR$lvs
          simBorn1$lvsL<-rbind(simBorn1$lvsL,c(inds))
          inds <- scale(inds, scale = TRUE)
          prol <- procrustes(scale(true.lvs, scale = TRUE),inds)
          simBorn1$distL<-rbind(simBorn1$distL,prol$ss)
        }
        simBorn1$lltv=c(simBorn1$lltv,fitTMB$logL)
        simBorn1$lltl=c(simBorn1$lltl,fitR$logL)
        
        
        simBorn1$seedi=c(simBorn1$seedi,i)
        
      },silent = TRUE)
      

      fitTMB=fitTMB1r
      fitR=fitR1r
      low=upp=ccibti=NULL
      
      try({
        
        simBorn1r$tV=c(simBorn1r$tV,tvr[1])
        simBorn1r$tL=c(simBorn1r$tL,tlr[1])
        
        ################################################## sigma
        if(row.eff=="random"){
          simBorn1r$sigv=c(simBorn1r$sigv,fitTMB$params$sigma)
          s=fitTMB$params$sigma
          low=s-1.96*fitTMB$sd$sigma
          upp=s+1.96*fitTMB$sd$sigma
          ccisi=((true.sigma1<upp) + (true.sigma1>low))>1
          simBorn1r$ccis=rbind(simBorn1r$ccis,c(ccisi,2*1.96*fitTMB$sd$sigma))#
          #
          simBorn1r$sigl=c(simBorn1r$sigl,fitR$params$sigma)
          sl=fitR$params$sigma
          low=sl-1.96*fitR$sd$sigma
          upp=sl+1.96*fitR$sd$sigma
          ccisi=((true.sigma1<upp) + (true.sigma1>low))>1
          simBorn1r$ccisl=rbind(simBorn1r$ccisl,c(ccisi,2*1.96*fitR$sd$sigma))#
          
          simBorn1r$rtm=rbind(simBorn1r$rtm,fitTMB$params$row.params)
          #
          simBorn1r$rtml=rbind(simBorn1r$rtml,fitR$params$row.params)
        }
        #########################################beta
        betat=fitTMB$params$beta0
        simBorn1r$btm=rbind(simBorn1r$btm,betat)
        low=betat-1.96*fitTMB$sd$beta0
        upp=betat+1.96*fitTMB$sd$beta0
        ccibti=((true.beta<upp) + (true.beta>low))>1
        simBorn1r$ccibtv=rbind(simBorn1r$ccibtv,ccibti)#
        #
        betatl=fitR$params$beta0
        simBorn1r$btml=rbind(simBorn1r$btml,betatl)
        low=betatl-1.96*fitR$sd$beta0
        upp=betatl+1.96*fitR$sd$beta0
        ccibtil=((true.beta<upp) + (true.beta>low))>1
        simBorn1r$ccibtl=rbind(simBorn1r$ccibtl,ccibtil)#
        
        simBorn1r$ciwidbv=rbind(simBorn1r$ciwidbv,2*1.96*fitTMB$sd$beta0)
        simBorn1r$ciwidbl=rbind(simBorn1r$ciwidbl,2*1.96*fitR$sd$beta0)
        
        if(!is.null(X)){
          Bv=fitTMB$params$Xcoef
          simBorn1r$Btm=rbind(simBorn1r$Btm,c(Bv))
          low=Bv-1.96*fitTMB$sd$Xcoef
          upp=Bv+1.96*fitTMB$sd$Xcoef
          ccibti=((true.B<upp) + (true.B>low))>1
          simBorn1r$cciBtv=rbind(simBorn1r$cciBtv,c(ccibti))#
          #
          Bl=fitR$params$Xcoef
          simBorn1r$Btml=rbind(simBorn1r$Btml,c(Bl))
          low=Bl-1.96*fitR$sd$Xcoef
          upp=Bl+1.96*fitR$sd$Xcoef
          ccibtil=((true.B<upp) + (true.B>low))>1
          simBorn1r$cciBtl=rbind(simBorn1r$cciBtl,c(ccibtil))#
          
          simBorn1r$ciwidBv=rbind(simBorn1r$ciwidBv,2*1.96*c(fitTMB$sd$Xcoef))
          simBorn1r$ciwidBl=rbind(simBorn1r$ciwidBl,2*1.96*c(fitR$sd$Xcoef))
          
        }
        if(family=="negative.binomial"){
          pt=fitTMB$params$inv.phi
          simBorn1r$invphiV=rbind(simBorn1r$invphiV,pt)
          low=pt-1.96*fitTMB$sd$inv.phi
          upp=pt+1.96*fitTMB$sd$inv.phi
          ccipti=((1/true.phi<upp) + (1/true.phi>low))>1
          simBorn1r$cci_iphiV=rbind(simBorn1r$cci_iphiV,ccipti)#
          #
          ptl=fitR$params$inv.phi
          simBorn1r$invphiL=rbind(simBorn1r$invphiL,ptl)
          low=ptl-1.96*fitR$sd$inv.phi
          upp=ptl+1.96*fitR$sd$inv.phi
          cciptil=((1/true.phi<upp) + (1/true.phi>low))>1
          simBorn1r$cci_iphiL=rbind(simBorn1r$cci_iphiL,cciptil)#
          
          ####
          pt=fitTMB$params$phi
          simBorn1r$phiV=rbind(simBorn1r$phiV,pt)
          fitTMB$sd$phi=fitTMB$sd$inv.phi*pt^2
          low=pt-1.96*fitTMB$sd$phi
          upp=pt+1.96*fitTMB$sd$phi
          ccipti=((true.phi<upp) + (true.phi>low))>1
          simBorn1r$cci_phiV=rbind(simBorn1r$cci_phiV,ccipti)#
          #
          ptl=fitR$params$phi
          simBorn1r$phiL=rbind(simBorn1r$phiL,ptl)
          low=ptl-1.96*fitR$sd$phi
          upp=ptl+1.96*fitR$sd$phi
          cciptil=((true.phi<upp) + (true.phi>low))>1
          simBorn1r$cci_phiL=rbind(simBorn1r$cci_phiL,cciptil)#
          
          simBorn1r$ciwidipv=rbind(simBorn1r$ciwidipv,2*1.96*fitTMB$sd$inv.phi)
          simBorn1r$ciwidipl=rbind(simBorn1r$ciwidipl,2*1.96*fitR$sd$inv.phi)
          simBorn1r$ciwidpv=rbind(simBorn1r$ciwidpv,2*1.96*fitTMB$sd$phi)
          simBorn1r$ciwidpl=rbind(simBorn1r$ciwidpl,2*1.96*fitR$sd$phi)
          
        }
        #########################################theta
        if(num.lv>0){
          
          simBorn1r$thetaV=rbind(simBorn1r$thetaV,c(fitTMB$params$theta))
          simBorn1r$thetaL=rbind(simBorn1r$thetaL,c(fitR$params$theta))
          inds <- fitTMB$params$theta
          inds <- scale(inds, scale = TRUE)
          prov <- procrustes(scale(true.theta, scale = TRUE),inds)
          simBorn1r$distlV<-rbind(simBorn1r$distlV,prov$ss)
          
          inds <- fitR$params$theta
          inds <- scale(inds, scale = TRUE)
          prol <- procrustes(scale(true.theta, scale = TRUE),inds)
          simBorn1r$distlL<-rbind(simBorn1r$distlL,prol$ss)
          
          ###########################################lvs
          inds <- fitTMB$lvs
          simBorn1r$lvsV<-rbind(simBorn1r$lvsV,c(inds))
          inds <- scale(inds, scale = TRUE)
          prov <- procrustes(scale(true.lvs, scale = TRUE),inds)
          simBorn1r$distV<-rbind(simBorn1r$distV,prov$ss)
          
          inds <- fitR$lvs
          simBorn1r$lvsL<-rbind(simBorn1r$lvsL,c(inds))
          inds <- scale(inds, scale = TRUE)
          prol <- procrustes(scale(true.lvs, scale = TRUE),inds)
          simBorn1r$distL<-rbind(simBorn1r$distL,prol$ss)
          
        }
        simBorn1r$lltv=c(simBorn1r$lltv,fitTMB$logL)
        simBorn1r$lltl=c(simBorn1r$lltl,fitR$logL)
        simBorn1r$seedi=c(simBorn1r$seedi,i)
        
      },silent = TRUE)
    },silent = TRUE)
    
    
    

    
    ###################################################################################
    cat("startingval method='res'+jitter, #",i, "\n")
    ynew3 <- ynew1
    starting.val="res"
    try({
      tvr=system.time(fitTMB3r<-try(gllvm(ynew3,X=X,n.init = 3, num.lv = num.lv, family=family, row.eff = row.eff, method = "VA", reltol = eps, seed = i,starting.val=starting.val,sd.errors = TRUE,la.link.bin="probit",TMB=FALSE,jitter.var = 0.2),silent = TRUE))
      tlr=system.time(fitR3r<-try(gllvm.LA(ynew3,X=X,n.init = 3, num.lv = num.lv, family=family, row.eff = row.eff, eps = eps, seed = i,starting.val=starting.val,sd.errors = TRUE,link="probit",jitter.var = 0.2),silent = TRUE))
      tv=system.time(fitTMB3<-try(gllvm(ynew3,X=X,n.init = 3, num.lv = 2, family=family, row.eff = row.eff, method = "VA", reltol = eps, seed = i,starting.val=starting.val,sd.errors = TRUE,la.link.bin="probit",jitter.var = 0.2),silent = TRUE))
      if(any(is.infinite(fitTMB3$logL)) || inherits(fitTMB3,"try-error") || any(is.na(unlist(fitTMB3$sd)))){
        tv=system.time(fitTMB3<-try(gllvm(ynew3,X=X,n.init = 3, num.lv = 2, family=family, row.eff = row.eff, method = "VA", reltol = eps, seed = i,starting.val=starting.val,sd.errors = TRUE,la.link.bin="probit",optimizer = "nlminb",jitter.var = 0.2),silent = TRUE))
        simBorn1$on=c(simBorn3$on,i)
      }
      tl=system.time(fitR3<-try(gllvm(ynew3,X=X,n.init = 3, num.lv = 2, family=family, row.eff = row.eff, method = "LA", reltol = eps, seed = i,starting.val=starting.val,sd.errors = TRUE,la.link.bin="probit",jitter.var = 0.2),silent = TRUE))
      if(any(is.infinite(fitR3$logL)) || inherits(fitR3,"try-error") || any(is.na(unlist(fitR3$sd)))){
        tl=system.time(fitR3<-try(gllvm(ynew3,X=X,n.init = 3, num.lv = 2, family=family, row.eff = row.eff, method = "LA", reltol = eps, seed = i,starting.val=starting.val,sd.errors = TRUE,la.link.bin="probit",optimizer = "nlminb",jitter.var = 0.2),silent = TRUE))
        simBorn3$on=c(simBorn3$on,i)
      }
      
      
      fitTMB=fitTMB3
      fitR=fitR3
      low=upp=ccibti=NULL
      
      try({
        simBorn3$anyF=c(simBorn3$anyF,any(c(inherits(fitTMB3r,"try-error"),inherits(fitR3r,"try-error"),inherits(fitTMB3,"try-error"),inherits(fitR3,"try-error"))))
        
        
        simBorn3$tV=c(simBorn3$tV,tv[1])
        simBorn3$tL=c(simBorn3$tL,tl[1])
        
        ################################################## sigma
        if(row.eff=="random"){
          simBorn3$sigv=c(simBorn3$sigv,fitTMB$params$sigma)
          s=fitTMB$params$sigma
          low=s-1.96*fitTMB$sd$sigma
          upp=s+1.96*fitTMB$sd$sigma
          ccisi=((true.sigma3<upp) + (true.sigma3>low))>1
          simBorn3$ccis=rbind(simBorn3$ccis,c(ccisi,2*1.96*fitTMB$sd$sigma))#
          #
          simBorn3$sigl=c(simBorn3$sigl,fitR$params$sigma)
          sl=fitR$params$sigma
          low=sl-1.96*fitR$sd$sigma
          upp=sl+1.96*fitR$sd$sigma
          ccisi=((true.sigma3<upp) + (true.sigma3>low))>1
          simBorn3$ccisl=rbind(simBorn3$ccisl,c(ccisi,2*1.96*fitR$sd$sigma))#
          
          simBorn3$rtm=rbind(simBorn3$rtm,fitTMB$params$row.params)
          #
          simBorn3$rtml=rbind(simBorn3$rtml,fitR$params$row.params)
        }
        #########################################beta
        betat=fitTMB$params$beta0
        simBorn3$btm=rbind(simBorn3$btm,betat)
        low=betat-1.96*fitTMB$sd$beta0
        upp=betat+1.96*fitTMB$sd$beta0
        ccibti=((true.beta<upp) + (true.beta>low))>1
        simBorn3$ccibtv=rbind(simBorn3$ccibtv,ccibti)
        #
        simBorn3$ciwidbv=rbind(simBorn3$ciwidbv,2*1.96*fitTMB$sd$beta0)
        
        #
        betatl=fitR$params$beta0
        simBorn3$btml=rbind(simBorn3$btml,betatl)
        if(!is.null(fitR$sd)){
          low=betatl-1.96*fitR$sd$beta0
          upp=betatl+1.96*fitR$sd$beta0
          ccibtil=((true.beta<upp) + (true.beta>low))>1
          simBorn3$ccibtl=rbind(simBorn3$ccibtl,ccibtil)#
          #
          simBorn3$ciwidbl=rbind(simBorn3$ciwidbl,2*1.96*fitR$sd$beta0)
        }
        
        if(!is.null(X)){
          Bv=fitTMB$params$Xcoef
          simBorn3$Btm=rbind(simBorn3$Btm,c(Bv))
          low=Bv-1.96*fitTMB$sd$Xcoef
          upp=Bv+1.96*fitTMB$sd$Xcoef
          ccibti=((true.B<upp) + (true.B>low))>1
          simBorn3$cciBtv=rbind(simBorn3$cciBtv,c(ccibti))#
          simBorn3$ciwidBv=rbind(simBorn3$ciwidBv,2*1.96*c(fitTMB$sd$Xcoef))
          
          #
          Bl=fitR$params$Xcoef
          simBorn3$Btml=rbind(simBorn3$Btml,c(Bl))
          if(!is.null(fitR$sd)){
            low=Bl-1.96*fitR$sd$Xcoef
            upp=Bl+1.96*fitR$sd$Xcoef
            ccibtil=((true.B<upp) + (true.B>low))>1
            simBorn3$cciBtl=rbind(simBorn3$cciBtl,c(ccibtil))#
            
            simBorn3$ciwidBl=rbind(simBorn3$ciwidBl,2*1.96*c(fitR$sd$Xcoef))
          }
        }
        if(family=="negative.binomial"){
          pt=fitTMB$params$inv.phi
          simBorn3$invphiV=rbind(simBorn3$invphiV,pt)
          low=pt-1.96*fitTMB$sd$inv.phi
          upp=pt+1.96*fitTMB$sd$inv.phi
          ccipti=((1/true.phi<upp) + (1/true.phi>low))>1
          simBorn3$cci_iphiV=rbind(simBorn3$cci_iphiV,ccipti)
          #
          pt=fitTMB$params$phi
          simBorn3$phiV=rbind(simBorn3$phiV,pt)
          low=pt-1.96*fitTMB$sd$phi
          upp=pt+1.96*fitTMB$sd$phi
          ccipti=((true.phi<upp) + (true.phi>low))>1
          simBorn3$cci_phiV=rbind(simBorn3$cci_phiV,ccipti)#
          #
          
          simBorn3$ciwidipv=rbind(simBorn3$ciwidipv,2*1.96*fitTMB$sd$inv.phi)
          simBorn3$ciwidpv=rbind(simBorn3$ciwidpv,2*1.96*fitTMB$sd$phi)
          
          #
          ptl=fitR$params$inv.phi
          simBorn3$invphiL=rbind(simBorn3$invphiL,ptl)
          if(!is.null(fitR$sd)){
            low=ptl-1.96*fitR$sd$inv.phi
            upp=ptl+1.96*fitR$sd$inv.phi
            cciptil=((1/true.phi<upp) + (1/true.phi>low))>1
            simBorn3$cci_iphiL=rbind(simBorn3$cci_iphiL,cciptil)#
          }
          ####
          ptl=fitR$params$phi
          simBorn3$phiL=rbind(simBorn3$phiL,ptl)
          if(!is.null(fitR$sd)){
            
            low=ptl-1.96*fitR$sd$phi
            upp=ptl+1.96*fitR$sd$phi
            cciptil=((true.phi<upp) + (true.phi>low))>1
            simBorn3$cci_phiL=rbind(simBorn3$cci_phiL,cciptil)#
            
            simBorn3$ciwidipl=rbind(simBorn3$ciwidipl,2*1.96*fitR$sd$inv.phi)
            simBorn3$ciwidpl=rbind(simBorn3$ciwidpl,2*1.96*fitR$sd$phi)
          }
        }
        #########################################theta
        if(num.lv>0){
          
          simBorn3$thetaV=rbind(simBorn3$thetaV,c(fitTMB$params$theta))
          simBorn3$thetaL=rbind(simBorn3$thetaL,c(fitR$params$theta))
          inds <- fitTMB$params$theta
          inds <- scale(inds, scale = TRUE)
          prov <- procrustes(scale(true.theta, scale = TRUE),inds)
          simBorn3$distlV<-rbind(simBorn3$distlV,prov$ss)
          
          inds <- fitR$params$theta
          inds <- scale(inds, scale = TRUE)
          prol <- procrustes(scale(true.theta, scale = TRUE),inds)
          simBorn3$distlL<-rbind(simBorn3$distlL,prol$ss)
          
          ###########################################lvs
          inds <- fitTMB$lvs
          simBorn3$lvsV<-rbind(simBorn3$lvsV,c(inds))
          inds <- scale(inds, scale = TRUE)
          prov <- procrustes(scale(true.lvs, scale = TRUE),inds)
          simBorn3$distV<-rbind(simBorn3$distV,prov$ss)
          
          inds <- fitR$lvs
          simBorn3$lvsL<-rbind(simBorn3$lvsL,c(inds))
          inds <- scale(inds, scale = TRUE)
          prol <- procrustes(scale(true.lvs, scale = TRUE),inds)
          simBorn3$distL<-rbind(simBorn3$distL,prol$ss)
        }
        simBorn3$lltv=c(simBorn3$lltv,fitTMB$logL)
        simBorn3$lltl=c(simBorn3$lltl,fitR$logL)
        
        simBorn3$seedi=c(simBorn3$seedi,i)
      },silent = TRUE)
      
      
      
      
      fitTMB=fitTMB3r
      fitR=fitR3r
      low=upp=ccibti=NULL
      
      try({
        
        simBorn3r$tV=c(simBorn3r$tV,tvr[1])
        simBorn3r$tL=c(simBorn3r$tL,tlr[1])
        
        ################################################## sigma
        if(row.eff=="random"){
          simBorn3r$sigv=c(simBorn3r$sigv,fitTMB$params$sigma)
          s=fitTMB$params$sigma
          low=s-1.96*fitTMB$sd$sigma
          upp=s+1.96*fitTMB$sd$sigma
          ccisi=((true.sigma1<upp) + (true.sigma1>low))>1
          simBorn3r$ccis=rbind(simBorn3r$ccis,c(ccisi,2*1.96*fitTMB$sd$sigma))#
          #
          simBorn3r$sigl=c(simBorn3r$sigl,fitR$params$sigma)
          sl=fitR$params$sigma
          low=sl-1.96*fitR$sd$sigma
          upp=sl+1.96*fitR$sd$sigma
          ccisi=((true.sigma1<upp) + (true.sigma1>low))>1
          simBorn3r$ccisl=rbind(simBorn3r$ccisl,c(ccisi,2*1.96*fitR$sd$sigma))#
          
          simBorn3r$rtm=rbind(simBorn3r$rtm,fitTMB$params$row.params)
          #
          simBorn3r$rtml=rbind(simBorn3r$rtml,fitR$params$row.params)
        }
        #########################################beta
        betat=fitTMB$params$beta0
        simBorn3r$btm=rbind(simBorn3r$btm,betat)
        low=betat-1.96*fitTMB$sd$beta0
        upp=betat+1.96*fitTMB$sd$beta0
        ccibti=((true.beta<upp) + (true.beta>low))>1
        simBorn3r$ccibtv=rbind(simBorn3r$ccibtv,ccibti)#
        #
        betatl=fitR$params$beta0
        simBorn3r$btml=rbind(simBorn3r$btml,betatl)
        low=betatl-1.96*fitR$sd$beta0
        upp=betatl+1.96*fitR$sd$beta0
        ccibtil=((true.beta<upp) + (true.beta>low))>1
        simBorn3r$ccibtl=rbind(simBorn3r$ccibtl,ccibtil)#
        
        simBorn3r$ciwidbv=rbind(simBorn3r$ciwidbv,2*1.96*fitTMB$sd$beta0)
        simBorn3r$ciwidbl=rbind(simBorn3r$ciwidbl,2*1.96*fitR$sd$beta0)
        
        if(!is.null(X)){
          Bv=fitTMB$params$Xcoef
          simBorn3r$Btm=rbind(simBorn3r$Btm,c(Bv))
          low=Bv-1.96*fitTMB$sd$Xcoef
          upp=Bv+1.96*fitTMB$sd$Xcoef
          ccibti=((true.B<upp) + (true.B>low))>1
          simBorn3r$cciBtv=rbind(simBorn3r$cciBtv,c(ccibti))#
          #
          Bl=fitR$params$Xcoef
          simBorn3r$Btml=rbind(simBorn3r$Btml,c(Bl))
          low=Bl-1.96*fitR$sd$Xcoef
          upp=Bl+1.96*fitR$sd$Xcoef
          ccibtil=((true.B<upp) + (true.B>low))>1
          simBorn3r$cciBtl=rbind(simBorn3r$cciBtl,c(ccibtil))#
          
          simBorn3r$ciwidBv=rbind(simBorn3r$ciwidBv,2*1.96*c(fitTMB$sd$Xcoef))
          simBorn3r$ciwidBl=rbind(simBorn3r$ciwidBl,2*1.96*c(fitR$sd$Xcoef))
          
        }
        if(family=="negative.binomial"){
          pt=fitTMB$params$inv.phi
          simBorn3r$invphiV=rbind(simBorn3r$invphiV,pt)
          low=pt-1.96*fitTMB$sd$inv.phi
          upp=pt+1.96*fitTMB$sd$inv.phi
          ccipti=((1/true.phi<upp) + (1/true.phi>low))>1
          simBorn3r$cci_iphiV=rbind(simBorn3r$cci_iphiV,ccipti)#
          #
          ptl=fitR$params$inv.phi
          simBorn3r$invphiL=rbind(simBorn3r$invphiL,ptl)
          low=ptl-1.96*fitR$sd$inv.phi
          upp=ptl+1.96*fitR$sd$inv.phi
          cciptil=((1/true.phi<upp) + (1/true.phi>low))>1
          simBorn3r$cci_iphiL=rbind(simBorn3r$cci_iphiL,cciptil)#
          
          ####
          pt=fitTMB$params$phi
          simBorn3r$phiV=rbind(simBorn3r$phiV,pt)
          fitTMB$sd$phi=fitTMB$sd$inv.phi*pt^2
          low=pt-1.96*fitTMB$sd$phi
          upp=pt+1.96*fitTMB$sd$phi
          ccipti=((true.phi<upp) + (true.phi>low))>1
          simBorn3r$cci_phiV=rbind(simBorn3r$cci_phiV,ccipti)#
          #
          ptl=fitR$params$phi
          simBorn3r$phiL=rbind(simBorn3r$phiL,ptl)
          low=ptl-1.96*fitR$sd$phi
          upp=ptl+1.96*fitR$sd$phi
          cciptil=((true.phi<upp) + (true.phi>low))>1
          simBorn3r$cci_phiL=rbind(simBorn3r$cci_phiL,cciptil)#
          
          simBorn3r$ciwidipv=rbind(simBorn3r$ciwidipv,2*1.96*fitTMB$sd$inv.phi)
          simBorn3r$ciwidipl=rbind(simBorn3r$ciwidipl,2*1.96*fitR$sd$inv.phi)
          simBorn3r$ciwidpv=rbind(simBorn3r$ciwidpv,2*1.96*fitTMB$sd$phi)
          simBorn3r$ciwidpl=rbind(simBorn3r$ciwidpl,2*1.96*fitR$sd$phi)
          
        }
        #########################################theta
        if(num.lv>0){
          
          simBorn3r$thetaV=rbind(simBorn3r$thetaV,c(fitTMB$params$theta))
          simBorn3r$thetaL=rbind(simBorn3r$thetaL,c(fitR$params$theta))
          inds <- fitTMB$params$theta
          inds <- scale(inds, scale = TRUE)
          prov <- procrustes(scale(true.theta, scale = TRUE),inds)
          simBorn3r$distlV<-rbind(simBorn3r$distlV,prov$ss)
          
          inds <- fitR$params$theta
          inds <- scale(inds, scale = TRUE)
          prol <- procrustes(scale(true.theta, scale = TRUE),inds)
          simBorn3r$distlL<-rbind(simBorn3r$distlL,prol$ss)
          
          ###########################################lvs
          inds <- fitTMB$lvs
          simBorn3r$lvsV<-rbind(simBorn3r$lvsV,c(inds))
          inds <- scale(inds, scale = TRUE)
          prov <- procrustes(scale(true.lvs, scale = TRUE),inds)
          simBorn3r$distV<-rbind(simBorn3r$distV,prov$ss)
          
          inds <- fitR$lvs
          simBorn3r$lvsL<-rbind(simBorn3r$lvsL,c(inds))
          inds <- scale(inds, scale = TRUE)
          prol <- procrustes(scale(true.lvs, scale = TRUE),inds)
          simBorn3r$distL<-rbind(simBorn3r$distL,prol$ss)
          
        }
        simBorn3r$lltv=c(simBorn3r$lltv,fitTMB$logL)
        simBorn3r$lltl=c(simBorn3r$lltl,fitR$logL)
        
        simBorn3r$seedi=c(simBorn3r$seedi,i)
        
      },silent = TRUE)
    },silent = TRUE)
    
    
    ###################################################################################
    cat("startingval method='random', #",i, "\n")
    ynew4 <- ynew1
    
    starting.val="random"
    try({
      tvr=system.time(fitTMB4r<-try(gllvm(ynew4,X=X, num.lv = num.lv, family=family, row.eff = row.eff, method = "VA", reltol = eps, seed = i,starting.val=starting.val,sd.errors = TRUE,la.link.bin="probit",TMB=FALSE),silent = TRUE))
      tlr=system.time(fitR4r<-try(gllvm.LA(ynew4,X=X, num.lv = num.lv, family=family, row.eff = row.eff, eps = eps, seed = i,starting.val=starting.val,sd.errors = TRUE,link="probit"),silent = TRUE))
      tv=system.time(fitTMB4<-try(gllvm(ynew4,X=X,n.init = 1, num.lv = 2, family=family, row.eff = row.eff, method = "VA", reltol = eps, seed = i,starting.val=starting.val,sd.errors = TRUE,la.link.bin="probit"),silent = TRUE))
      if(any(is.infinite(fitTMB4$logL)) || inherits(fitTMB4,"try-error") || any(is.na(unlist(fitTMB4$sd)))){
        tv=system.time(fitTMB4<-try(gllvm(ynew4,X=X, num.lv = num.lv, family=family, row.eff = row.eff, method = "VA", reltol = eps, seed = i,starting.val=starting.val,sd.errors = TRUE,optimizer = "nlminb",la.link.bin="probit"),silent = TRUE))
        simBorn4$on=c(simBorn4$on,i)
      }
      tl=system.time(fitR4<-try(gllvm(ynew4,X=X,n.init = 1, num.lv = 2, family=family, row.eff = row.eff, method = "LA", reltol = eps, seed = i,starting.val=starting.val,sd.errors = TRUE,la.link.bin="probit"),silent = TRUE))
      if(any(is.infinite(fitR4$logL)) || inherits(fitR4,"try-error") || any(is.na(unlist(fitR4$sd)))){
        tl=system.time(fitR4<-try(gllvm(ynew4,X=X,n.init = 1, num.lv = 2, family=family, row.eff = row.eff, method = "LA", reltol = eps, seed = i,starting.val=starting.val,sd.errors = TRUE,optimizer = "nlminb",la.link.bin="probit"),silent = TRUE))
        simBorn4$on=c(simBorn4$on,i)
      }
      
      
      fitTMB=fitTMB4
      fitR=fitR4
      low=upp=ccibti=NULL
      
      try({
        
        simBorn4$anyF=c(simBorn4$anyF,any(c(inherits(fitTMB4r,"try-error"),inherits(fitR4r,"try-error"),inherits(fitTMB4,"try-error"),inherits(fitR4,"try-error"))))
        
        
        simBorn4$tV=c(simBorn4$tV,tv[1])
        simBorn4$tL=c(simBorn4$tL,tl[1])
        
        ################################################## sigma
        if(row.eff=="random"){
          simBorn4$sigv=c(simBorn4$sigv,fitTMB$params$sigma)
          s=fitTMB$params$sigma
          low=s-1.96*fitTMB$sd$sigma
          upp=s+1.96*fitTMB$sd$sigma
          ccisi=((true.sigma4<upp) + (true.sigma4>low))>1
          simBorn4$ccis=rbind(simBorn4$ccis,c(ccisi,2*1.96*fitTMB$sd$sigma))#
          #
          simBorn4$sigl=c(simBorn4$sigl,fitR$params$sigma)
          sl=fitR$params$sigma
          low=sl-1.96*fitR$sd$sigma
          upp=sl+1.96*fitR$sd$sigma
          ccisi=((true.sigma4<upp) + (true.sigma4>low))>1
          simBorn4$ccisl=rbind(simBorn4$ccisl,c(ccisi,2*1.96*fitR$sd$sigma))#
          
          simBorn4$rtm=rbind(simBorn4$rtm,fitTMB$params$row.params)
          #
          simBorn4$rtml=rbind(simBorn4$rtml,fitR$params$row.params)
        }
        #########################################beta
        betat=fitTMB$params$beta0
        simBorn4$btm=rbind(simBorn4$btm,betat)
        low=betat-1.96*fitTMB$sd$beta0
        upp=betat+1.96*fitTMB$sd$beta0
        ccibti=((true.beta<upp) + (true.beta>low))>1
        simBorn4$ccibtv=rbind(simBorn4$ccibtv,ccibti)#
        #
        betatl=fitR$params$beta0
        simBorn4$btml=rbind(simBorn4$btml,betatl)
        low=betatl-1.96*fitR$sd$beta0
        upp=betatl+1.96*fitR$sd$beta0
        ccibtil=((true.beta<upp) + (true.beta>low))>1
        simBorn4$ccibtl=rbind(simBorn4$ccibtl,ccibtil)#
        
        simBorn4$ciwidbv=rbind(simBorn4$ciwidbv,2*1.96*fitTMB$sd$beta0)
        simBorn4$ciwidbl=rbind(simBorn4$ciwidbl,2*1.96*fitR$sd$beta0)
        
        if(!is.null(X)){
          Bv=fitTMB$params$Xcoef
          simBorn4$Btm=rbind(simBorn4$Btm,c(Bv))
          low=Bv-1.96*fitTMB$sd$Xcoef
          upp=Bv+1.96*fitTMB$sd$Xcoef
          ccibti=((true.B<upp) + (true.B>low))>1
          simBorn4$cciBtv=rbind(simBorn4$cciBtv,c(ccibti))#
          #
          Bl=fitR$params$Xcoef
          simBorn4$Btml=rbind(simBorn4$Btml,c(Bl))
          low=Bl-1.96*fitR$sd$Xcoef
          upp=Bl+1.96*fitR$sd$Xcoef
          ccibtil=((true.B<upp) + (true.B>low))>1
          simBorn4$cciBtl=rbind(simBorn4$cciBtl,c(ccibtil))#
          
          simBorn4$ciwidBv=rbind(simBorn4$ciwidBv,2*1.96*c(fitTMB$sd$Xcoef))
          simBorn4$ciwidBl=rbind(simBorn4$ciwidBl,2*1.96*c(fitR$sd$Xcoef))
          
        }
        
        if(family=="negative.binomial"){
          pt=fitTMB$params$inv.phi
          simBorn4$invphiV=rbind(simBorn4$invphiV,pt)
          low=pt-1.96*fitTMB$sd$inv.phi
          upp=pt+1.96*fitTMB$sd$inv.phi
          ccipti=((1/true.phi<upp) + (1/true.phi>low))>1
          simBorn4$cci_iphiV=rbind(simBorn4$cci_iphiV,ccipti)#
          #
          ptl=fitR$params$inv.phi
          simBorn4$invphiL=rbind(simBorn4$invphiL,ptl)
          low=ptl-1.96*fitR$sd$inv.phi
          upp=ptl+1.96*fitR$sd$inv.phi
          cciptil=((1/true.phi<upp) + (1/true.phi>low))>1
          simBorn4$cci_iphiL=rbind(simBorn4$cci_iphiL,cciptil)#
          
          ####
          pt=fitTMB$params$phi
          simBorn4$phiV=rbind(simBorn4$phiV,pt)
          low=pt-1.96*fitTMB$sd$phi
          upp=pt+1.96*fitTMB$sd$phi
          ccipti=((true.phi<upp) + (true.phi>low))>1
          simBorn4$cci_phiV=rbind(simBorn4$cci_phiV,ccipti)#
          #
          ptl=fitR$params$phi
          simBorn4$phiL=rbind(simBorn4$phiL,ptl)
          low=ptl-1.96*fitR$sd$phi
          upp=ptl+1.96*fitR$sd$phi
          cciptil=((true.phi<upp) + (true.phi>low))>1
          simBorn4$cci_phiL=rbind(simBorn4$cci_phiL,cciptil)#
          
          simBorn4$ciwidipv=rbind(simBorn4$ciwidipv,2*1.96*fitTMB$sd$inv.phi)
          simBorn4$ciwidipl=rbind(simBorn4$ciwidipl,2*1.96*fitR$sd$inv.phi)
          simBorn4$ciwidpv=rbind(simBorn4$ciwidpv,2*1.96*fitTMB$sd$phi)
          simBorn4$ciwidpl=rbind(simBorn4$ciwidpl,2*1.96*fitR$sd$phi)
        }
        #########################################theta
        if(num.lv>0){
          
          simBorn4$thetaV=rbind(simBorn4$thetaV,c(fitTMB$params$theta))
          simBorn4$thetaL=rbind(simBorn4$thetaL,c(fitR$params$theta))
          inds <- fitTMB$params$theta
          inds <- scale(inds, scale = TRUE)
          prov <- procrustes(scale(true.theta, scale = TRUE),inds)
          simBorn4$distlV<-rbind(simBorn4$distlV,prov$ss)
          
          inds <- fitR$params$theta
          inds <- scale(inds, scale = TRUE)
          prol <- procrustes(scale(true.theta, scale = TRUE),inds)
          simBorn4$distlL<-rbind(simBorn4$distlL,prol$ss)
          
          ###########################################lvs
          inds <- fitTMB$lvs
          simBorn4$lvsV<-rbind(simBorn4$lvsV,c(inds))
          inds <- scale(inds, scale = TRUE)
          prov <- procrustes(scale(true.lvs, scale = TRUE),inds)
          simBorn4$distV<-rbind(simBorn4$distV,prov$ss)
          
          inds <- fitR$lvs
          simBorn4$lvsL<-rbind(simBorn4$lvsL,c(inds))
          inds <- scale(inds, scale = TRUE)
          prol <- procrustes(scale(true.lvs, scale = TRUE),inds)
          simBorn4$distL<-rbind(simBorn4$distL,prol$ss)
        }
        simBorn4$lltv=c(simBorn4$lltv,fitTMB$logL)
        simBorn4$lltl=c(simBorn4$lltl,fitR$logL)
        
        simBorn4$seedi=c(simBorn4$seedi,i)
        
      },silent = TRUE)
      
      
      
      fitTMB=fitTMB4r
      fitR=fitR4r
      low=upp=ccibti=NULL
      
      try({
        
        simBorn4r$tV=c(simBorn4r$tV,tvr[1])
        simBorn4r$tL=c(simBorn4r$tL,tlr[1])
        
        ################################################## sigma
        if(row.eff=="random"){
          simBorn4r$sigv=c(simBorn4r$sigv,fitTMB$params$sigma)
          s=fitTMB$params$sigma
          low=s-1.96*fitTMB$sd$sigma
          upp=s+1.96*fitTMB$sd$sigma
          ccisi=((true.sigma1<upp) + (true.sigma1>low))>1
          simBorn4r$ccis=rbind(simBorn4r$ccis,c(ccisi,2*1.96*fitTMB$sd$sigma))#
          #
          simBorn4r$sigl=c(simBorn4r$sigl,fitR$params$sigma)
          sl=fitR$params$sigma
          low=sl-1.96*fitR$sd$sigma
          upp=sl+1.96*fitR$sd$sigma
          ccisi=((true.sigma1<upp) + (true.sigma1>low))>1
          simBorn4r$ccisl=rbind(simBorn4r$ccisl,c(ccisi,2*1.96*fitR$sd$sigma))#
          
          simBorn4r$rtm=rbind(simBorn4r$rtm,fitTMB$params$row.params)
          #
          simBorn4r$rtml=rbind(simBorn4r$rtml,fitR$params$row.params)
        }
        #########################################beta
        betat=fitTMB$params$beta0
        simBorn4r$btm=rbind(simBorn4r$btm,betat)
        low=betat-1.96*fitTMB$sd$beta0
        upp=betat+1.96*fitTMB$sd$beta0
        ccibti=((true.beta<upp) + (true.beta>low))>1
        simBorn4r$ccibtv=rbind(simBorn4r$ccibtv,ccibti)#
        #
        betatl=fitR$params$beta0
        simBorn4r$btml=rbind(simBorn4r$btml,betatl)
        low=betatl-1.96*fitR$sd$beta0
        upp=betatl+1.96*fitR$sd$beta0
        ccibtil=((true.beta<upp) + (true.beta>low))>1
        simBorn4r$ccibtl=rbind(simBorn4r$ccibtl,ccibtil)#
        
        simBorn4r$ciwidbv=rbind(simBorn4r$ciwidbv,2*1.96*fitTMB$sd$beta0)
        simBorn4r$ciwidbl=rbind(simBorn4r$ciwidbl,2*1.96*fitR$sd$beta0)
        
        if(!is.null(X)){
          Bv=fitTMB$params$Xcoef
          simBorn4r$Btm=rbind(simBorn4r$Btm,c(Bv))
          low=Bv-1.96*fitTMB$sd$Xcoef
          upp=Bv+1.96*fitTMB$sd$Xcoef
          ccibti=((true.B<upp) + (true.B>low))>1
          simBorn4r$cciBtv=rbind(simBorn4r$cciBtv,c(ccibti))#
          #
          Bl=fitR$params$Xcoef
          simBorn4r$Btml=rbind(simBorn4r$Btml,c(Bl))
          low=Bl-1.96*fitR$sd$Xcoef
          upp=Bl+1.96*fitR$sd$Xcoef
          ccibtil=((true.B<upp) + (true.B>low))>1
          simBorn4r$cciBtl=rbind(simBorn4r$cciBtl,c(ccibtil))#
          
          simBorn4r$ciwidBv=rbind(simBorn4r$ciwidBv,2*1.96*c(fitTMB$sd$Xcoef))
          simBorn4r$ciwidBl=rbind(simBorn4r$ciwidBl,2*1.96*c(fitR$sd$Xcoef))
          
        }
        if(family=="negative.binomial"){
          pt=fitTMB$params$inv.phi
          simBorn4r$invphiV=rbind(simBorn4r$invphiV,pt)
          low=pt-1.96*fitTMB$sd$inv.phi
          upp=pt+1.96*fitTMB$sd$inv.phi
          ccipti=((1/true.phi<upp) + (1/true.phi>low))>1
          simBorn4r$cci_iphiV=rbind(simBorn4r$cci_iphiV,ccipti)#
          #
          ptl=fitR$params$inv.phi
          simBorn4r$invphiL=rbind(simBorn4r$invphiL,ptl)
          low=ptl-1.96*fitR$sd$inv.phi
          upp=ptl+1.96*fitR$sd$inv.phi
          cciptil=((1/true.phi<upp) + (1/true.phi>low))>1
          simBorn4r$cci_iphiL=rbind(simBorn4r$cci_iphiL,cciptil)#
          
          ####
          pt=fitTMB$params$phi
          simBorn4r$phiV=rbind(simBorn4r$phiV,pt)
          fitTMB$sd$phi=fitTMB$sd$inv.phi*pt^2
          low=pt-1.96*fitTMB$sd$phi
          upp=pt+1.96*fitTMB$sd$phi
          ccipti=((true.phi<upp) + (true.phi>low))>1
          simBorn4r$cci_phiV=rbind(simBorn4r$cci_phiV,ccipti)#
          #
          ptl=fitR$params$phi
          simBorn4r$phiL=rbind(simBorn4r$phiL,ptl)
          low=ptl-1.96*fitR$sd$phi
          upp=ptl+1.96*fitR$sd$phi
          cciptil=((true.phi<upp) + (true.phi>low))>1
          simBorn4r$cci_phiL=rbind(simBorn4r$cci_phiL,cciptil)#
          
          simBorn4r$ciwidipv=rbind(simBorn4r$ciwidipv,2*1.96*fitTMB$sd$inv.phi)
          simBorn4r$ciwidipl=rbind(simBorn4r$ciwidipl,2*1.96*fitR$sd$inv.phi)
          simBorn4r$ciwidpv=rbind(simBorn4r$ciwidpv,2*1.96*fitTMB$sd$phi)
          simBorn4r$ciwidpl=rbind(simBorn4r$ciwidpl,2*1.96*fitR$sd$phi)
          
        }
        #########################################theta
        if(num.lv>0){
          
          simBorn4r$thetaV=rbind(simBorn4r$thetaV,c(fitTMB$params$theta))
          simBorn4r$thetaL=rbind(simBorn4r$thetaL,c(fitR$params$theta))
          inds <- fitTMB$params$theta
          inds <- scale(inds, scale = TRUE)
          prov <- procrustes(scale(true.theta, scale = TRUE),inds)
          simBorn4r$distlV<-rbind(simBorn4r$distlV,prov$ss)
          
          inds <- fitR$params$theta
          inds <- scale(inds, scale = TRUE)
          prol <- procrustes(scale(true.theta, scale = TRUE),inds)
          simBorn4r$distlL<-rbind(simBorn4r$distlL,prol$ss)
          
          ###########################################lvs
          inds <- fitTMB$lvs
          simBorn4r$lvsV<-rbind(simBorn4r$lvsV,c(inds))
          inds <- scale(inds, scale = TRUE)
          prov <- procrustes(scale(true.lvs, scale = TRUE),inds)
          simBorn4r$distV<-rbind(simBorn4r$distV,prov$ss)
          
          inds <- fitR$lvs
          simBorn4r$lvsL<-rbind(simBorn4r$lvsL,c(inds))
          inds <- scale(inds, scale = TRUE)
          prol <- procrustes(scale(true.lvs, scale = TRUE),inds)
          simBorn4r$distL<-rbind(simBorn4r$distL,prol$ss)
          
        }
        simBorn4r$lltv=c(simBorn4r$lltv,fitTMB$logL)
        simBorn4r$lltl=c(simBorn4r$lltl,fitR$logL)
        
        simBorn4r$seedi=c(simBorn4r$seedi,i)
        
      },silent = TRUE)
    },silent = TRUE)
    }
    
    
    i=i+1
  }
  
  return(
    list(
      simBorn1=simBorn1,
      simBorn2=simBorn2,
      simBorn3=simBorn3,
      simBorn4=simBorn4,
      simBorn1r=simBorn1r,
      simBorn2r=simBorn2r,
      simBorn3r=simBorn3r,
      simBorn4r=simBorn4r
    )
  )
  
}


########################################################################################
## GLLVM, with estimation done via analytical Laplace approximation
## Original author: Jenni Niku
##########################################################################################

gllvm.LA <- function(y, X = NULL, formula = NULL, family = "poisson", num.lv = 2, eps = 1e-6, row.eff = FALSE, seed = NULL, max.iter = 200, maxit = 1000, start.lvs = NULL, offset=NULL, sd.errors = TRUE, trace=FALSE, plot=FALSE, phi.upd="inv.phi", link="logit", n.init=1, constrOpt=FALSE, restrict=30, start.params=NULL, starting.val="res",jitter.var=0) {
  info=sd.errors
  n <- dim(y)[1]; p <- dim(y)[2]; if(!is.null(X)) {X <- data.matrix(X); num.X <- dim(X)[2]	}
  num.lv <- num.lv
  y <- as.matrix(y)
  if(!is.numeric(y)) stop("y must a numeric. If ordinal data, please convert to numeric with lowest level equal to 1. Thanks")
  if(is.null(rownames(y))) rownames(y) <- paste("Row",1:n,sep="")
  if(is.null(colnames(y))) colnames(y) <- paste("Col",1:p,sep="")
  
  ## Set initial values for model parameters (including dispersion prm) and latent variables
  if(!is.null(seed)) {set.seed(seed);}
  
  num.X <- 0
  if(!is.null(X)) {
    if(!is.null(formula)){
      xb=as.matrix(model.matrix(formula,data = data.frame(X)))
      X=as.matrix(xb[,!(colnames(xb) %in% c("(Intercept)"))])
      num.X <- dim(X)[2]
    } else {
      X.new <- NULL
      num.X <- dim(X)[2];
      if(is.null(colnames(X)))	colnames(X)=paste("x",1:num.X,sep = "")
      for (i in 1:num.X) {
        if(is.factor(X[,i])) {
          dum <- model.matrix(~X[,i])#-1
          dum <- dum[,!(colnames(dum) %in% c("(Intercept)"))]
          colnames(dum)<-paste(names(X)[i],levels(X[,i])[-1],sep="")
          X.new <- cbind(X.new,dum)
        } else {
          X.new <- cbind(X.new,X[,i]); if(!is.null(colnames(X)[i])) colnames(X.new)[dim(X.new)[2]] <- colnames(X)[i]
        }
      }
      X <- data.matrix(X.new);
      num.X <- dim(X)[2];
    }}
  num.T <- 0
  
  n.i<-1;
  out <- list(y=y,X=X, logL = -Inf)
  if(n.init>1) seed<-sample(1:10000,n.init)
  while(n.i<=n.init){
    if(n.init>1 && trace) cat("Initial run ",n.i,"\n");
    
    res <- start.values.gllvm.LA(y = y, X = X, TR = NULL, family = family, formula = formula, offset=offset, num.lv = num.lv, start.lvs = start.lvs, seed = seed[n.i],starting.val=starting.val, jitter.var=jitter.var)
    if(is.null(start.params)){} else{}
    if(is.null(start.params)){
      
      beta0 <- res$params[,1]
      betas <- NULL; if(!is.null(X)) betas <- c( res$params[,2:(num.X + 1)])
      row.params <- NULL; if(row.eff) row.params <- rep(0,n)
      lambdas <- NULL;
      if(num.lv > 0) {
        lambdas <- as.matrix(res$params[,(ncol(res$params) - num.lv + 1):ncol(res$params)])
        lambdas[upper.tri(lambdas)] <- 0
        covM.lvs<- array(NA,dim=c(n,num.lv,num.lv))
      }
      lambdas = matrix(1,p,num.lv); if(num.lv > 0) lambdas[upper.tri(lambdas)] <- 0
      lvs <- NULL; if(num.lv > 0) lvs <- matrix(res$index, ncol = num.lv);
      
    } else{
      
      if(dim(start.params$y)==dim(y) && is.null(X)==is.null(start.params$X) && is.null(TR)==is.null(start.params$TR) && row.eff == start.params$row.eff){
        beta0 <- start.params$params$beta0 ## column intercepts
        betas <- NULL; if(!is.null(X)) betas <- c(start.params$params$Xcoef) ## covariates coefficients
        lambdas <- NULL; if(num.lv > 0) lambdas<- c(start.params$params$theta) ## LV coefficients
        row.params <- NULL; if(row.eff) row.params <- start.params$params$row.params ## row parameters
        lvs <- NULL; if(num.lv > 0){ lvs=matrix(start.params$lvs, ncol = num.lv);
        covM.lvs<- array(NA,dim=c(n,num.lv,num.lv))}## LVs
      } else { stop("Model which is set as starting parameters isn't the suitable for the one you are trying to fit. Check that attributes y, X and row.eff match to each other.");}
      
    }
    phis <- NULL; if(family == "negative.binomial") {phis <- res$phi; if(any(phis>100))phis[phis>100]=100; if(any(phis<0.10))phis[phis<0.10]=0.10;}# && phi.upd=="inv.phi"
    if(row.eff) row.params[1]=0
    q=num.lv
    if(constrOpt ){
      const=min(restrict,15)/5
      new.beta0 <- beta0<-beta0*const/max(c(abs(beta0),1))
      if(!is.null(X)) new.betas <- betas<-betas*const/max(c(abs(betas),1))
      if(num.lv>0) new.lambdas <- lambdas<-lambdas*const/max(c(abs(lambdas),1))
    }
    params <- c(row.params, beta0, betas, lambdas)
    new.params <- params
    
    if (is.null(offset))  offset <- matrix(0, nrow = n, ncol = p)
    
    current.loglik <- -1e6; iter <- 1; err <- 10; div=1e5
    while((div> eps*(abs(current.loglik)+eps)) && iter <= max.iter) {
      ## LA-likelihood
      ll <- function(params, lvs, y, phis, type = family) {
        if(row.eff) { row.params <- params[1:n]; x2 <- params[-(1:n)] }
        if(!row.eff) { row.params <- 0; x2 <- params }
        beta0 <- x2[1:p]; x2 <- x2[-(1:p)]
        betas <- NULL; if(!is.null(X)) { betas <- matrix(x2[1:(p * num.X)], p, num.X); x2 <- x2[-(1:(p * num.X))] }
        if(num.lv > 0) {
          lambdas.mat <- matrix(x2, ncol = num.lv); lambdas.mat[upper.tri(lambdas.mat)] <- 0
          LambdaLambdaT <- t(apply(lambdas.mat, 1, function(x) x %*% t(x) ))
          if(num.lv == 1) LambdaLambdaT <- t(LambdaLambdaT)
          lvs<-matrix(c(lvs),nrow = n,ncol = num.lv)
        }
        
        eta.mat <- matrix(beta0, n, p, byrow=TRUE) + row.params  + offset
        if(num.lv > 0) eta.mat <- eta.mat + lvs %*% t(lambdas.mat)
        if(!is.null(X)) eta.mat <- eta.mat + X %*% t(matrix(betas, nrow = p))
        mu<-exp(eta.mat)
        I.numlv <- diag(x = num.lv)
        SGam <- 0
        
        switch(type,
               binomial = {
                 probs<-binomial(link = link)$linkinv(eta.mat);
                 if(num.lv > 0) {
                   if(link=="logit"){
                     V <- binomial()$variance(probs)
                   }else {
                     V <- mu - y*(mu - mu*exp(-mu) - mu^2*exp(-mu))/((1-exp(-mu))^2)
                   }
                   G<-t(t(V %*% LambdaLambdaT) + c(I.numlv))
                   if(num.lv == 1) SGam <- SGam - sum(0.5 * log(G))
                   if(num.lv == 2) SGam <- SGam - sum(0.5 * log(G[,1] * G[,4] - G[,2] * G[,3]))
                   if(num.lv > 2){ for(i in 1:n) {
                     Ga <- matrix(G[i,], nrow = num.lv, ncol = num.lv)
                     SGam <- SGam - 0.5 * log(det(Ga))}
                   }
                 }
                 SGam <- SGam + sum(dbinom(y, 1, prob = probs, log = TRUE))
               },
               poisson = {
                 if(num.lv > 0) {
                   V <- poisson()$variance(poisson()$linkinv(eta.mat))
                   G<-t(t(V %*% LambdaLambdaT) + c(I.numlv))
                   if(num.lv == 1) SGam <- SGam - sum(0.5 * log(G))
                   if(num.lv == 2) SGam <- SGam - sum(0.5 * log(G[,1] * G[,4] - G[,2] * G[,3]))
                   if(num.lv > 2){ for(i in 1:n) {
                     Ga <- matrix(G[i,], nrow = num.lv, ncol = num.lv)
                     SGam <- SGam - 0.5 * log(det(Ga))}
                   }
                 }
                 SGam <- SGam + sum(dpois(y, lambda = mu, log = TRUE))
               },
               negative.binomial = {
                 if(num.lv > 0) {
                   V <- mu * (1 + y * matrix(phis,n,p,byrow=TRUE)) / (1 + matrix(phis,n,p,byrow=TRUE) * mu)^2
                   G<-t(t(V %*% LambdaLambdaT) + c(I.numlv))
                   if(num.lv == 1) SGam <- SGam - sum(0.5 * log(G))
                   if(num.lv == 2) SGam <- SGam - sum(0.5 * log(G[,1] * G[,4] - G[,2] * G[,3]))
                   if(num.lv > 2) { for(i in 1:n) {
                     Ga <- matrix(G[i,], nrow = num.lv, ncol = num.lv)
                     SGam <- SGam - 0.5 * log(det(Ga))}
                   }
                 }
                 SGam <- SGam + sum(dnbinom(y, mu = mu, size = matrix(1 / phis, n, p, byrow=TRUE), log = TRUE))
               })
        
        if(num.lv > 0) SGam <- SGam - 0.5 * sum(diag(lvs %*% t(lvs)))
        return(SGam)
      }
      
      ## Return n x num.lv^2 matrix with each row as inverse of Gamma(\theta,z_i) matrix
      ## as in eq. 9 in Huber et al.
      Hub.Gamma <- function(y, eta, lambdas.mat, phis,LambdaLambdaT) {
        I.numlv <- diag(x=num.lv)
        if(family == "binomial"){
          if(link=="logit"){ V <- binomial()$variance(binomial()$linkinv(eta))
          }	else { mu<-exp(eta);
          probs<-binomial(link = link)$linkinv(eta);
          V <- mu - y*( mu/(probs) - exp(-mu)*(mu/(probs))^2)#
          }
        }
        if(family == "poisson")  V <- poisson()$variance(poisson()$linkinv(eta))
        if(family == "negative.binomial")  V <- as.matrix(exp(eta) * (1 + y * matrix(phis, n, p, byrow = TRUE)) / (1 + matrix(phis, n, p, byrow = TRUE) * exp(eta))^2 )
        s <- matrix(0, n, num.lv^2)
        for(i in 1:n) s[i,] <- c(solve(matrix(c(V[i,]) %*% LambdaLambdaT, num.lv, num.lv) + I.numlv))
        return(s)
      }
      
      ## Gradients of parameters row.params, beta0 and lambdas
      param.gradient <- function(params, lvs, y, phis, type = family) {
        if(row.eff) { row.params <- params[1:n]; x2 <- params[-(1:n)] }
        if(!row.eff) { row.params <- 0; x2 <- params }
        beta0 <- x2[1:p]; x2 <- x2[-(1:p)]
        betas <- NULL; if(!is.null(X)) { betas <- matrix(x2[1:(p * num.X)], p, num.X); x2 <- x2[-(1:(p * num.X))] }
        if(num.lv > 0) {
          lambdas.mat <- matrix(x2, ncol = num.lv); lambdas.mat[upper.tri(lambdas.mat)] <- 0
          LambdaLambdaT <- t(apply(lambdas.mat, 1, function(x) x %*% t(x)))
          if(num.lv == 1) { LambdaLambdaT <- t(LambdaLambdaT); lvs <- matrix(lvs) }
        }
        
        eta.mat <- matrix(beta0, n, p, byrow=TRUE) + row.params  + offset
        if(num.lv > 0) eta.mat <- eta.mat + lvs %*% t(lambdas.mat)
        if(!is.null(X)) eta.mat <- eta.mat + X %*% t(matrix(betas, nrow = p))
        mu<-exp(eta.mat)
        
        grad.beta0 <- numeric(p);
        grad.lambdas <- NULL; if(num.lv > 0) grad.lambdas <- matrix(0, p, num.lv)
        grad.row.params <- NULL; if(row.eff) grad.row.params <- numeric(n)
        grad.betas <- NULL; if(!is.null(X)) grad.betas <- matrix(0, p, num.X)
        
        if(num.lv > 0) {
          GA <- Hub.Gamma(y = y, eta = eta.mat, lambdas.mat, phis,LambdaLambdaT)
          Kron <- list()
          es<-diag(num.lv)
          for(s in 1:num.lv) { Kron[[s]]<-t((lambdas.mat) %x% t(es[s,])  ) + t(t(es[s,]) %x% (lambdas.mat)) }
          if(num.lv == 1) Kron[[1]] <- matrix(Kron[[1]],nrow=1)
        }
        
        switch(type,
               binomial = {
                 if(link=="logit"){
                   V3 <- (mu * (1 - mu)/(1 + mu)^3) ## third derivative
                   V2 <- binomial()$variance(binomial()$linkinv(eta.mat))	## second derivative
                   V1 <- y - binomial()$linkinv(eta.mat)
                 }	else {
                   probs<-binomial(link = link)$linkinv(eta.mat);
                   V3 <- mu - y*( mu/(probs) - exp(-mu)*(3*mu^2-mu^3)/(probs^2) + 2*mu^3*exp(-2*mu)/(probs^3) ) ## third derivative
                   V2 <- mu - y*( mu/(probs) - mu^2*exp(-mu)/(probs)^2)
                   V1 <- y*mu/(probs) - mu
                   
                 }
                 
                 if(row.eff) {
                   grad.row.params <- rowSums(V1);
                   if(num.lv > 0) grad.row.params <- grad.row.params - 0.5 * rowSums(GA %*% t(LambdaLambdaT) * V3)
                 }
                 grad.beta0 <- colSums(V1); if(num.lv > 0) grad.beta0 <- grad.beta0 - 0.5 * colSums(GA %*% t(LambdaLambdaT) * V3);
                 if(!is.null(X)) { grad.betas <- t(V1) %*% X; if(num.lv > 0) grad.betas <- grad.betas -0.5 * t(GA %*% t(LambdaLambdaT) * V3) %*% X;}
                 if(num.lv > 0){
                   for(s in 1:num.lv) { grad.lambdas[,s] <- -0.5 * colSums((GA %*% t(LambdaLambdaT) * V3 * matrix(lvs[,s], n, p, byrow = FALSE) + GA %*% Kron[[s]] * V2)) + colSums((V1) * lvs[,s]) }
                 }
               },
               
               poisson = {
                 V <- mu
                 if(row.eff) {grad.row.params <- rowSums(y - poisson()$linkinv(eta.mat)); if(num.lv>0) grad.row.params <- grad.row.params -0.5 * rowSums(GA %*% t(LambdaLambdaT) * V);}
                 grad.beta0 <- colSums(y - poisson()$linkinv(eta.mat)); if(num.lv>0) grad.beta0 <- grad.beta0 -0.5 * colSums(GA %*% t(LambdaLambdaT) * V);
                 if(!is.null(X)) { grad.betas <- t(y - poisson()$linkinv(eta.mat)) %*% X; if(num.lv>0) grad.betas<- grad.betas-0.5 * t(GA %*% t(LambdaLambdaT) * V) %*% X}
                 if(num.lv > 0) {
                   for(s in 1:num.lv) { grad.lambdas[,s] <- -0.5 * colSums((GA %*% t(LambdaLambdaT) * V * matrix(lvs[,s], n, p, byrow = FALSE) + GA %*% Kron[[s]] * V)) + colSums((y - poisson()$linkinv(eta.mat)) * lvs[,s]) }
                 }
               },
               
               negative.binomial = {
                 V <- mu * (1 + y * matrix(phis, n, p, byrow = TRUE)) * (1 - matrix(phis, n, p, byrow = TRUE) * mu)/(1 + matrix(phis, n, p, byrow = TRUE) * mu)^3 ## third derivative
                 V2 <- mu * (1 + y * matrix(phis, n, p, byrow = TRUE)) / (1 + matrix(phis, n, p, byrow = TRUE) * mu)^2 ## variance
                 yminuseta <- (y - mu) / (1 + matrix(phis, n, p, byrow = TRUE) * mu)
                 if(row.eff) {grad.row.params <- rowSums(yminuseta); if(num.lv>0) grad.row.params <-  grad.row.params-0.5 * rowSums(GA %*% t(LambdaLambdaT) * V);}
                 grad.beta0 <- colSums(yminuseta); if(num.lv>0) grad.beta0 <- grad.beta0 -0.5 * colSums(GA %*% t(LambdaLambdaT) * V)
                 if(!is.null(X)) { grad.betas <- t(yminuseta) %*% X; if(num.lv>0) grad.betas <- grad.betas -0.5 * t(GA %*% t(LambdaLambdaT) * V) %*% X}
                 if(num.lv > 0) {
                   for(s in 1:num.lv){ grad.lambdas[,s] <- -0.5 * colSums((GA %*% t(LambdaLambdaT) * V * matrix(lvs[,s], n, p, byrow = FALSE) + GA %*% Kron[[s]] * V2)) + colSums(yminuseta * lvs[,s]) }
                 }
               })
        if(row.eff) grad.row.params[1]=0
        if(num.lv > 0) grad.lambdas[upper.tri(grad.lambdas)] <- 0
        score.out <- c(grad.row.params, grad.beta0, grad.betas, grad.lambdas)
        return(score.out)
      }
      
      if(constrOpt) {
        A=NULL
        if(row.eff){for(i in 1:p){
          A=rbind(A,diag(n))
        }}
        
        B0=matrix(1,n,1)
        B1=B0
        for(i in 1:(p-1)){
          B1=as.matrix(Matrix::bdiag(B1,B0))
        }
        
        B2=NULL
        if(!is.null(X)){
          for(s in 1:num.X){
            B2.=X[,s]
            B0=X[,s]
            for(i in 1:(p-1)){
              B2.=as.matrix(Matrix::bdiag(B2.,B0))
            }
            B2=cbind(B2,B2.)
          }
        }
        
        G=NULL
        if(num.lv>0){for(s in 1:num.lv){
          G0=lvs[,s]
          Gi=lvs[,s]
          for(i in 1:(p-1)){
            Gi=as.matrix(Matrix::bdiag(Gi,G0))
          }
          G=cbind(G,Gi)
        }}
        
        U=cbind(A,B1,B2,G)
        
        update.params <- try(constrOptim(params, f = ll, grad = param.gradient, method = "BFGS", control = list(trace = 0, fnscale = -1, maxit=maxit,reltol=eps), lvs = lvs, y = y, phis = phis, type = family,ui=rbind(U,-U),ci=rep(-restrict,NROW(U)*2)), silent = TRUE)
      } else {
        update.params <- try(optim(params, fn = ll, gr = param.gradient, method = "BFGS", control = list(trace = 0, fnscale = -1, maxit=maxit,reltol=eps), lvs = lvs, y = y, phis = phis, type = family), silent = TRUE)
      }
      
      if(!inherits(update.params, "try-error")) {
        new.params <- update.params$par
        if(trace) cat("Model parameters updated", "\n")
      } else {new.params<-params}
      
      if(row.eff) { row.params <- new.params[1:n]; x2 <- new.params[-(1:n)] }
      if(!row.eff) { row.params <- NULL; x2 <- new.params }
      beta0 <- x2[1:p]; x2 <- x2[-(1:p)]
      betas <- NULL; if(!is.null(X)) { betas <- matrix(x2[1:(p * num.X)], p, num.X); x2 <- x2[-(1:(p * num.X))] }
      lambdas.mat <- NULL; if(num.lv > 0) lambdas.mat <- matrix(x2, ncol = num.lv)
      if(starting.val=="zero" && iter==1) {
        lambdas.mat[!upper.tri(lambdas.mat)]=1
        new.params <- c(row.params, beta0, betas, lambdas.mat)
        
      }
      
      ## Update dispersion params for NB distribution
      if(family == "negative.binomial") {
        ## LA-likelihood
        ll.nb <- function(phis, params, lvs, y) {
          if(row.eff) { row.params <- params[1:n]; x2 <- params[-(1:n)] }
          if(!row.eff) { row.params <- 0; x2 <- params }
          beta0 <- x2[1:p]; x2 <- x2[-(1:p)]
          betas <- NULL;
          if(!is.null(X)) {
            betas <- matrix(x2[1:(p * num.X)], p, num.X); x2 <- x2[-(1:(p * num.X))]
          }
          if(num.lv > 0) {
            lambdas.mat <- matrix(x2, ncol = num.lv); lambdas.mat[upper.tri(lambdas.mat)] <- 0
            LambdaLambdaT <- t(apply(lambdas.mat, 1, function(x) x%*%t(x) ))
            if(num.lv == 1) {LambdaLambdaT <- t(LambdaLambdaT); lvs <- matrix(lvs) }
          }
          
          eta.mat <- matrix(beta0, n, p, byrow = TRUE) + row.params
          if(num.lv > 0) eta.mat <- eta.mat + lvs %*% t(lambdas.mat)
          if(!is.null(X)) eta.mat <- eta.mat + X %*% t(betas)
          mu<-exp(eta.mat)
          
          I.numlv <- diag(x = num.lv)
          SGam <- 0
          
          if(num.lv>0){
            V <- mu * (1 + y * matrix(phis, n, p, byrow = TRUE)) / (1 + matrix(phis, n, p, byrow = TRUE) * mu)^2
            G<-t(t(V %*% LambdaLambdaT) + c(I.numlv))
            if(num.lv == 1) SGam <- SGam - sum(0.5 * log(G))
            if(num.lv == 2) SGam <- SGam - sum(0.5 * log(G[,1] * G[,4] - G[,2] * G[,3]))
            if(num.lv > 2){ for(i in 1:n) {
              Ga <- matrix(G[i,], nrow = num.lv, ncol = num.lv)
              SGam <- SGam - 0.5 * log(det(Ga))}
            }
          }
          SGam <- SGam + sum(dnbinom(y, mu = mu, size = matrix(1 / phis, n, p, byrow = TRUE), log = TRUE))
          
          if(num.lv>0) SGam <- SGam - 0.5 * sum(diag(lvs %*% t(lvs)))
          return(SGam)
        }
        ## gradients for dispersion parameters \phi
        
        phi.gradient <- function(phis, params, lvs, y,type=family) {
          if(row.eff) { row.params <- params[1:n]; x2 <- params[-(1:n)] }
          if(!row.eff) { row.params <- 0; x2 <- params }
          beta0 <- x2[1:p]; x2 <- x2[-(1:p)]
          betas <- NULL;
          if(!is.null(X)) {
            betas <- matrix(x2[1:(p * num.X)], p, num.X); x2 <- x2[-(1:(p * num.X))]
          }
          
          if(num.lv>0) {
            lambdas.mat <- matrix(x2, ncol=num.lv); lambdas.mat[upper.tri(lambdas.mat)] <- 0
            LambdaLambdaT <- t(apply(lambdas.mat, 1, function(x) x %*% t(x) ))
            if(num.lv==1) { LambdaLambdaT <- t(LambdaLambdaT); lvs <- matrix(lvs) }
          }
          
          eta.mat <- matrix(beta0, n, p, byrow=TRUE) + row.params
          if(num.lv>0) eta.mat <- eta.mat + lvs %*% t(lambdas.mat)
          if(!is.null(X)) eta.mat <- eta.mat + X %*% t(betas)
          mu<-exp(eta.mat)
          
          #
          V <- mu
          yf <- y + matrix(1 / phis,n,p,byrow=TRUE)
          V2 <- V * (y/(1+matrix(phis,n,p,byrow=TRUE)*V)^2 - 2*V*(1+y*matrix(phis,n,p,byrow=TRUE))/(1+matrix(phis,n,p,byrow=TRUE)*V)^3)
          V3 <- matrix(1 / phis^2,n,p,byrow=TRUE) * (log(1 + matrix(phis,n,p,byrow=TRUE) * V) - digamma(yf) + digamma(matrix(1 / phis,n,p,byrow=TRUE)))
          grad.phis <- colSums(V3 - V*yf/(1+matrix(phis,n,p,byrow=TRUE)*V) + y/matrix(phis,n,p,byrow=TRUE))
          if(num.lv>0) { GA <- Hub.Gamma(y = y, eta = eta.mat, lambdas.mat, phis,LambdaLambdaT); grad.phis <- grad.phis+colSums(-0.5*GA%*%t(LambdaLambdaT)*V2)}
          return(grad.phis)
        }
        
        ll.nb2 <- function(iphis, params, lvs, y) {
          if(row.eff) { row.params <- params[1:n]; x2 <- params[-(1:n)] }
          if(!row.eff) { row.params <- 0; x2 <- params }
          beta0 <- x2[1:p]; x2 <- x2[-(1:p)]
          betas <- NULL;
          if(!is.null(X)) {
            betas <- matrix(x2[1:(p * num.X)], p, num.X); x2 <- x2[-(1:(p * num.X))]
          }
          if(num.lv > 0) {
            lambdas.mat <- matrix(x2, ncol = num.lv); lambdas.mat[upper.tri(lambdas.mat)] <- 0
            LambdaLambdaT <- t(apply(lambdas.mat, 1, function(x) x%*%t(x) ))
            if(num.lv == 1) {LambdaLambdaT <- t(LambdaLambdaT); lvs <- matrix(lvs) }
          }
          ff<-iphis
          phis<-1/iphis
          eta.mat <- matrix(beta0, n, p, byrow = TRUE) + row.params
          if(num.lv > 0) eta.mat <- eta.mat + lvs %*% t(lambdas.mat)
          if(!is.null(X)) eta.mat <- eta.mat + X %*% t(betas)
          mu<-exp(eta.mat)
          
          I.numlv <- diag(x = num.lv)
          SGam <- 0
          
          if(num.lv>0){
            V <- mu * (1 + y * matrix(phis, n, p, byrow = TRUE)) / (1 + matrix(phis, n, p, byrow = TRUE) * mu)^2
            G<-t(t(V %*% LambdaLambdaT) + c(I.numlv))
            if(num.lv == 1) SGam <- SGam - sum(0.5 * log(G))
            if(num.lv == 2) SGam <- SGam - sum(0.5 * log(G[,1] * G[,4] - G[,2] * G[,3]))
            if(num.lv > 2){ for(i in 1:n) {
              Ga <- matrix(G[i,], nrow = num.lv, ncol = num.lv)
              SGam <- SGam - 0.5 * log(det(Ga))}
            }
          }
          SGam <- SGam + sum(dnbinom(y, mu = mu, size = matrix(1 / phis, n, p, byrow = TRUE), log = TRUE))
          
          if(num.lv>0) SGam <- SGam - 0.5 * sum(diag(lvs %*% t(lvs)))
          return(SGam)
        }
        phi.gradient2 <- function(iphis, params, lvs, y,type=family) {
          if(row.eff) { row.params <- params[1:n]; x2 <- params[-(1:n)] }
          if(!row.eff) { row.params <- 0; x2 <- params }
          beta0 <- x2[1:p]; x2 <- x2[-(1:p)]
          betas <- NULL;
          if(!is.null(X)) {
            betas <- matrix(x2[1:(p * num.X)], p, num.X); x2 <- x2[-(1:(p * num.X))]
          }
          
          if(num.lv>0) {
            lambdas.mat <- matrix(x2, ncol=num.lv); lambdas.mat[upper.tri(lambdas.mat)] <- 0
            LambdaLambdaT <- t(apply(lambdas.mat, 1, function(x) x %*% t(x) ))
            if(num.lv==1) { LambdaLambdaT <- t(LambdaLambdaT); lvs <- matrix(lvs) }
          }
          ff<-iphis
          phis=1/iphis
          
          eta.mat <- matrix(beta0, n, p, byrow=TRUE) + row.params
          if(num.lv>0) eta.mat <- eta.mat + lvs %*% t(lambdas.mat)
          if(!is.null(X)) eta.mat <- eta.mat + X %*% t(betas)
          mu <- exp(eta.mat)
          grad.phis <- NULL
          #
          ff <- matrix(ff,n,p,byrow=TRUE)
          V2 <- mu *ff^(-2)* (-y/(1+mu/ff)^2 + 2*mu*(1+y/ff)/(1+mu/ff)^3)
          V3 <- (-log(1+mu/ff) + (1+y/ff)*mu/(ff+mu) -y/ff + digamma(y+ff) - digamma(ff))
          grad.phis <- colSums(V3)
          if(num.lv>0) { GA <- Hub.Gamma(y = y, eta = eta.mat, lambdas.mat, phis,LambdaLambdaT); grad.phis <- grad.phis+colSums(-0.5*GA%*%t(LambdaLambdaT)*V2)}
          return(grad.phis)
        }
        
        if(phi.upd=="phi"){
          update.phis <- try(optim(par = phis, fn = ll.nb, gr = phi.gradient, method = "L-BFGS-B", lower = 1e-8, upper = 1e4, control = list(trace = 0, fnscale = -1), lvs = lvs, y = y, params = new.params), silent = TRUE)
          if(!inherits( update.phis, "try-error")) {
            if(trace) cat("Dispersion parameters updated", "\n")
            phis <- (update.phis$par)
          }
          else { phis <- phis }}
        
        if(phi.upd=="inv.phi"){
          update.phis <- try(optim(par = 1/phis, fn = ll.nb2, gr = phi.gradient2, method = "L-BFGS-B", lower = 1e-8, upper = 1e4, control = list(trace = 0, fnscale = -1), lvs = lvs, y = y, params = new.params), silent = TRUE)
          if(!inherits( update.phis, "try-error")) {
            if(trace) cat("Dispersion parameters updated", "\n")
            phis <- 1/(update.phis$par)
          }
          else { phis <- phis }}
        
      }
      
      
      
      params <- new.params
      
      
      if(num.lv > 0) {
        ## Update latent variables lvs
        ll.i <- function(lvs.i, params, y, phis, i) {
          if(row.eff) { row.params <- params[1:n]; x2 <- params[-(1:n)] }
          if(!row.eff) { row.params <- rep(0,n); x2 <- params }
          beta0 <- x2[1:p]; x2 <- x2[-(1:p)]
          betas <- NULL; if(!is.null(X)) { betas <- matrix(x2[1:(p * num.X)], p, num.X); x2 <- x2[-(1:(p * num.X))] }
          lambdas.mat <- matrix(x2, ncol=num.lv); lambdas.mat[upper.tri(lambdas.mat)] <- 0
          
          eta.i <- beta0 + row.params[i] + lambdas.mat %*% lvs.i   + offset[i,]
          if(!is.null(X)) eta.i <- eta.i + matrix(betas,nrow = p) %*% X[i,]
          
          if(family == "binomial")  SGam <- sum(dbinom(y[i,], 1, prob = binomial(link=link)$linkinv(eta.i), log = TRUE))
          if(family == "poisson")  SGam <- sum(dpois(y[i,], lambda = exp(eta.i), log = TRUE))
          if(family == "negative.binomial")  SGam <- sum(dnbinom(y[i,], mu = exp(eta.i), size = 1 / phis, log = TRUE))
          SGam <- SGam - 0.5 * t(lvs.i) %*% lvs.i
          return(SGam)
        }
        
        if(row.eff){ rp.i=row.params }else{ rp.i=rep(0,n);}
        index <- matrix(0,n,num.lv)
        for(i in 1:n) {
          if(constrOpt){
            rp=rp.i[i]
            if(!is.null(X)) rp=rp+betas%*%X[i,];
            update.lvs <- constrOptim(lvs[i,], f = ll.i,grad=NULL,ui=rbind(lambdas.mat,-lambdas.mat),ci=-restrict+c(-(beta0+rp),(beta0+rp)), y = y, params = new.params, phis = phis, i = i , control = list(trace = 0, fnscale = -1, maxit = maxit,reltol=1e-5),hessian = FALSE)
          } else {
            update.lvs <- try(optim(lvs[i,], fn = ll.i, gr = NULL, method = "BFGS", control = list(trace = 0, fnscale = -1, maxit = maxit), y = y, params = new.params, phis = phis, i = i))#, silent = TRUE)#,reltol=1e-5
          }
          if(!inherits( update.lvs, "try-error")) {index[i,] <- update.lvs$par}else{index[i,] <- lvs[i,]}
        }
        if(trace) cat("Latent variables updated", "\n")
        
        ## Plot
        if(plot){
          plot(rbind(index), type = "n", main = "Ordination points", xlab = "LV1", ylab = "LV2");
          text(index, labels = 1:n) ##
        }
        lvs <- index}
      
      
      new.loglik <- ll(params = params, lvs = lvs, y = y, phis = phis)
      div=abs(new.loglik-current.loglik)
      err <- abs(new.loglik/current.loglik);
      if(trace) {cat("Iterations #", iter, "\n")
        cat("New Loglik:", new.loglik,"Current Loglik:", current.loglik, "Ratio", err, ". Improve:",div,"\n")
        cat("Reltol", abs(eps*(new.loglik-current.loglik)),"\n")}
      
      current.loglik <- new.loglik;
      iter <- iter + 1
    }
    
    
    if(n.i==1 || out$logL < new.loglik){
      out$logL <- current.loglik
      out$params <- params
      names(beta0) <- colnames(out$y); out$beta0 <- beta0;
      if(row.eff) {out$row.params <- row.params; names(out$row.params) <- rownames(out$y)}
      if(!is.null(X)){betas <- matrix(betas,ncol=ncol(X)); out$betas <- betas;
      rownames(out$betas) <- colnames(out$y); colnames(out$betas) <- colnames(X); }
      if(num.lv > 0) {
        out$lvs <- lvs
        out$lambdas <- lambdas.mat
        rownames(out$lvs) <- rownames(out$y);
        colnames(out$lambdas) <- colnames(out$lvs) <- paste("LV", 1:num.lv, sep="");
        rownames(out$lambdas) <- colnames(out$y)
      }
      if(family == "negative.binomial") {out$phis <- phis; names(out$phis) <- colnames(out$y);}
      if(family == "binomial") out$link <- link;
      out$row.eff=row.eff
      
      out$start<-res}
    
    n.i <- n.i+1;
  }
  
  if(info) {
    if(trace) cat("Calculating standard errors for parameters...\n")
    
    if(num.lv>0){for(i in 1:n) {
      update.lvs <- try(optimHess(out$lvs[i,], fn = ll.i, gr = NULL, y = y, params = out$params, phis = out$phis, i = i))
      if(info) covM.lvs[i,,]<-solve(-update.lvs)
    }}
    
    ## Gradients of all model parameters in order: row.params, beta0, lambdas, betas, phis
    full.param.gradient <- function(params, lvs, y, X = NULL, type = family,phis=NULL) {
      if(row.eff) { row.params <- params[1:n]; x2 <- params[-(1:n)] }
      if(!row.eff) { row.params <- 0; x2 <- params }
      beta0 <- x2[1:p]; x2 <- x2[-(1:p)]
      
      if(num.lv>0) {
        lambdas.mat <- matrix(x2[1:(p * num.lv)], ncol = num.lv); lambdas.mat[upper.tri(lambdas.mat)] <- 0
        LambdaLambdaT <- t(apply(lambdas.mat, 1, function(x) x %*% t(x)))
        if(num.lv==1) { LambdaLambdaT <- t(LambdaLambdaT); lvs <- matrix(lvs) }
        x2 <- x2[-(1:(p*num.lv))]
      }
      if(!is.null(X)) { betas <- x2[1:(p*ncol(X))]; x2 <- x2[-(1:(p*ncol(X)))] }
      
      if(type == "negative.binomial") { ff <- x2[1:p]; x2 <- x2[-(1:p)] ; phis <- 1/ff }
      
      eta.mat <- matrix(beta0, n, p, byrow = TRUE) + row.params
      if(num.lv>0) eta.mat <- eta.mat + lvs %*% t(lambdas.mat)
      if(!is.null(X)) eta.mat <- eta.mat + X %*% t(matrix(betas,nrow=p))
      mu<-exp(eta.mat)
      
      grad.beta0 <- numeric(p);
      grad.lambdas <- NULL; if(num.lv>0) grad.lambdas <- matrix(0, p, num.lv)
      grad.row.params <- NULL; if(row.eff) grad.row.params <- numeric(n)
      grad.betas <- NULL; if(!is.null(X)) grad.betas <- matrix(0, p, ncol(X))
      grad.phis <- NULL;
      
      if(num.lv>0) {
        GA <- Hub.Gamma(y = y, eta = eta.mat, lambdas.mat, phis,LambdaLambdaT)
        Kron <- list()
        es<-diag(num.lv)
        for(s in 1:num.lv) { Kron[[s]]<-t((lambdas.mat) %x% t(es[s,])) + t(t(es[s,]) %x% (lambdas.mat)) }
        if(num.lv==1) Kron[[1]] <- matrix(Kron[[1]],nrow=1)
      }
      
      
      switch(type,
             binomial = {
               
               if(link=="logit"){
                 V3 <- (mu * (1 - mu)/(1 + mu)^3) ## third derivative
                 V2 <- binomial()$variance(binomial()$linkinv(eta.mat))	## second derivative
                 V1 <- y - binomial()$linkinv(eta.mat)
               }	else {
                 V3 <- mu - y*( mu/((1-exp(-mu))+1e-5) - exp(-mu)*(3*mu^2-mu^3)/((1-exp(-mu))^2+1e-5) + 2*mu^3*exp(-2*mu)/((1-exp(-mu))^3+1e-5) ) ## third derivative
                 V2 <- mu - y*( mu/(1-exp(-mu)+1e-5) - mu^2*exp(-mu)/(1-exp(-mu)+1e-5)^2)
                 V1 <- y*mu/(1-exp(-mu)+1e-5) - mu
               }
               
               if(row.eff) {
                 grad.row.params <- rowSums(V1);
                 if(num.lv > 0) grad.row.params <- grad.row.params - 0.5 * rowSums(GA %*% t(LambdaLambdaT) * V3)
               }
               grad.beta0 <- colSums(V1); if(num.lv > 0) grad.beta0 <- grad.beta0 - 0.5 * colSums(GA %*% t(LambdaLambdaT) * V3);
               if(!is.null(X)) { grad.betas <- t(V1) %*% X; if(num.lv > 0) grad.betas <- grad.betas -0.5 * t(GA %*% t(LambdaLambdaT) * V3) %*% X;}
               if(num.lv > 0){
                 for(s in 1:num.lv) { grad.lambdas[,s] <- -0.5 * colSums((GA %*% t(LambdaLambdaT) * V3 * matrix(lvs[,s], n, p, byrow = FALSE) + GA %*% Kron[[s]] * V2)) + colSums((V1) * lvs[,s]) }
               }
             },
             
             
             poisson = {
               V <- mu ## third derivative and variance
               if(row.eff){ grad.row.params <- rowSums(y - poisson()$linkinv(eta.mat)); if(num.lv>0) grad.row.params <- grad.row.params -0.5 * rowSums(GA %*% t(LambdaLambdaT) * V)}
               grad.beta0 <- colSums(y - poisson()$linkinv(eta.mat)); if(num.lv>0) grad.beta0 <- grad.beta0 -0.5 * colSums(GA %*% t(LambdaLambdaT) * V)
               
               if(num.lv>0) {
                 for(s in 1:num.lv) { grad.lambdas[,s] <- -0.5 * colSums((GA %*% t(LambdaLambdaT) * V * matrix(lvs[,s],n,p,byrow=FALSE) + GA %*% Kron[[s]] * V)) + colSums((y - poisson()$linkinv(eta.mat)) * lvs[,s]) }
               }
               if(!is.null(X)) { grad.betas <- t(y - poisson()$linkinv(eta.mat)) %*% X; if(num.lv>0) grad.betas <- grad.betas -0.5 * t(GA %*% t(LambdaLambdaT) * V) %*% X }
             },
             
             
             negative.binomial = {
               phimat<-matrix(phis,n,p,byrow=TRUE)
               V <- mu * (1 + y * phimat) * (1 - phimat * mu)/(1 + phimat * mu)^3 ## third derivative
               V2 <- mu * (1 + y * phimat)/(1 + phimat * mu)^2 ## variance
               yminuseta <- (y - mu) / (1 + phimat * mu)
               
               if(row.eff) {grad.row.params <- rowSums(yminuseta); if(num.lv>0) grad.row.params<-grad.row.params-0.5 * rowSums(GA %*% t(LambdaLambdaT) * V)}
               grad.beta0 <- colSums(yminuseta); if(num.lv>0) grad.beta0 <- grad.beta0-0.5 * colSums(GA %*% t(LambdaLambdaT) * V)
               if(num.lv>0) {
                 for(s in 1:num.lv){ grad.lambdas[,s] <- -0.5 * colSums((GA %*% t(LambdaLambdaT) * V * matrix(lvs[,s],n,p,byrow=FALSE) + GA %*% Kron[[s]] * V2)) + colSums(yminuseta * lvs[,s]) }
               }
               if(!is.null(X)) { grad.betas <-t(yminuseta) %*% X ; if(num.lv>0)grad.betas<- grad.betas-0.5 * t(GA %*% t(LambdaLambdaT) * V) %*% X }
               
               ff<-matrix(ff,n,p,byrow=TRUE)
               V2 <- mu *ff^(-2)* (-y/(1+mu/ff)^2 + 2*mu*(1+y/ff)/(1+mu/ff)^3)
               V3 <- (-log(1+mu/ff) + (1+y/ff)*mu/(ff+mu) -y/ff + digamma(y+ff) - digamma(ff))
               grad.phis <- colSums(V3)
               if(num.lv>0) { grad.phis <- grad.phis+colSums(-0.5*GA%*%t(LambdaLambdaT)*V2)}
             }
      )
      
      if(num.lv>0) grad.lambdas[upper.tri(grad.lambdas)] <- 0
      score.out <- c(grad.row.params, grad.beta0, grad.lambdas, grad.betas,grad.phis)
      return(score.out)
    }
    ll2 <- function(params, lvs, y, X, phis, type = family) {
      if(row.eff) { row.params <- params[1:n]; x2 <- params[-(1:n)] }
      if(!row.eff) { row.params <- 0; x2 <- params }
      beta0 <- x2[1:p]; x2 <- x2[-(1:p)]
      if(num.lv > 0) {
        lambdas.mat <- matrix(x2, ncol = num.lv); lambdas.mat[upper.tri(lambdas.mat)] <- 0
        LambdaLambdaT <- t(apply(lambdas.mat, 1, function(x) x %*% t(x) ))
        if(num.lv == 1) LambdaLambdaT <- t(LambdaLambdaT)
        lvs<-matrix(c(lvs),nrow = n,ncol = num.lv)
      }
      betas <- NULL; if(!is.null(X)) { betas <- matrix(x2[1:(p * num.X)], p, num.X); x2 <- x2[-(1:(p * num.X))] }
      if(type == "negative.binomial") { ff <- x2[1:p]; x2 <- x2[-(1:p)] ; phis <- 1/ff }
      
      eta.mat <- matrix(beta0, n, p, byrow=TRUE) + row.params  + offset
      if(num.lv > 0) eta.mat <- eta.mat + lvs %*% t(lambdas.mat)
      if(!is.null(X)) eta.mat <- eta.mat + X %*% t(matrix(betas, nrow = p))
      mu<-exp(eta.mat)
      I.numlv <- diag(x = num.lv)
      SGam <- 0
      
      switch(type,
             binomial = {
               probs<-binomial(link = link)$linkinv(eta.mat);
               if(num.lv > 0) {
                 if(link=="logit"){
                   V <- binomial()$variance(probs)
                 }else {
                   V <- mu - y*(mu - mu*exp(-mu) - mu^2*exp(-mu))/((1-exp(-mu))^2)
                 }
                 G<-t(t(V %*% LambdaLambdaT) + c(I.numlv))
                 if(num.lv == 1) SGam <- SGam - sum(0.5 * log(G))
                 if(num.lv == 2) SGam <- SGam - sum(0.5 * log(G[,1] * G[,4] - G[,2] * G[,3]))
                 if(num.lv > 2){ for(i in 1:n) {
                   Ga <- matrix(G[i,], nrow = num.lv, ncol = num.lv)
                   SGam <- SGam - 0.5 * log(det(Ga))}
                 }
               }
               SGam <- SGam + sum(dbinom(y, 1, prob = probs, log = TRUE))
             },
             poisson = {
               if(num.lv > 0) {
                 V <- poisson()$variance(poisson()$linkinv(eta.mat))
                 G<-t(t(V %*% LambdaLambdaT) + c(I.numlv))
                 if(num.lv == 1) SGam <- SGam - sum(0.5 * log(G))
                 if(num.lv == 2) SGam <- SGam - sum(0.5 * log(G[,1] * G[,4] - G[,2] * G[,3]))
                 if(num.lv > 2){ for(i in 1:n) {
                   Ga <- matrix(G[i,], nrow = num.lv, ncol = num.lv)
                   SGam <- SGam - 0.5 * log(det(Ga))}
                 }
               }
               SGam <- SGam + sum(dpois(y, lambda = mu, log = TRUE))
             },
             negative.binomial = {
               if(num.lv > 0) {
                 V <- mu * (1 + y * matrix(phis,n,p,byrow=TRUE)) / (1 + matrix(phis,n,p,byrow=TRUE) * mu)^2
                 G<-t(t(V %*% LambdaLambdaT) + c(I.numlv))
                 if(num.lv == 1) SGam <- SGam - sum(0.5 * log(G))
                 if(num.lv == 2) SGam <- SGam - sum(0.5 * log(G[,1] * G[,4] - G[,2] * G[,3]))
                 if(num.lv > 2) { for(i in 1:n) {
                   Ga <- matrix(G[i,], nrow = num.lv, ncol = num.lv)
                   SGam <- SGam - 0.5 * log(det(Ga))}
                 }
               }
               SGam <- SGam + sum(dnbinom(y, mu = mu, size = matrix(1 / phis, n, p, byrow=TRUE), log = TRUE))
             })
      
      if(num.lv > 0) SGam <- SGam - 0.5 * sum(diag(lvs %*% t(lvs)))
      return(SGam)
    }
    get.info <- try(-optimHess(c(out$row.params, out$beta0, out$lambdas, c(out$betas),1/out$phis), fn = ll2, gr = full.param.gradient, lvs = out$lvs, y = y, X=X, phis = out$phis, type = family), silent = TRUE)
    
    if(!inherits(get.info, "try-error")) {
      find.const.lambdas <- is.finite(colSums(get.info))
      if(num.lv>1) find.const.lambdas[length(c(out$row.params, out$beta0))+((1:(p*num.lv))[upper.tri(lambdas)])] <- FALSE
      get.info <- get.info[find.const.lambdas, find.const.lambdas]
      se <- try(sqrt(diag(abs(MASS::ginv(get.info)))))#, silent=TRUE)
      if(row.eff) { out$sd$row.params <- se[1:n]; names(out$sd$row.params) <- rownames(y); se <- se[-(1:n)] }
      out$sd$beta0 <- se[1:p]; names(out$sd$beta0)  = colnames(out$y); se <- se[-(1:p)]
      if(num.lv>0) {
        se.lambdas<-matrix(0,p,num.lv); se.lambdas[lower.tri(se.lambdas, diag = TRUE)]<-se[1:(p * num.lv - sum(0:(num.lv-1)))];
        colnames(se.lambdas) = paste("LV", 1:num.lv, sep="");
        rownames(se.lambdas) = colnames(out$y)
        out$sd$lambdas<-se.lambdas; se <- se[-(1:(p * num.lv - sum(0:(num.lv-1))))];}
      if(!is.null(X)){ out$sd$Xcoef <- matrix(se[1:(p*ncol(X))],nrow=p); se<-se[-(1:(p*ncol(X)))]
      rownames(out$sd$Xcoef) <- colnames(y); colnames(out$sd$Xcoef) <- colnames(X);}
      if(family == "negative.binomial") { #
        out$sd$inv.phi=se;  names(out$sd$inv.phi) <- colnames(y);
        out$sd$phi<-(out$sd$inv.phi*(out$phis)^(2)); names(out$sd$phi) <- colnames(y);
      }
      
    }
    if(inherits(get.info, "try-error")) { cat("Standard errors for parameters could not be calculated.\n") }
    if(num.lv>0) out$lvs.cov=covM.lvs
  }
  out$params=list(beta0=out$beta0,theta=out$lambdas,Xcoef=out$betas,row.params=out$row.params,phi=out$phis,inv.phi=1/out$phis)
  out$sd$theta=out$sd$lambdas
  
  
  return(out)
}

# Starting values
start.values.gllvm.LA <- function(y, X = NULL, TR=NULL, family, offset= NULL, trial.size = 1, num.lv = 0, start.lvs = NULL, seed = NULL,power=NULL,starting.val="res",formula=NULL, jitter.var=0,yXT=NULL) {
  if(!is.null(seed)) set.seed(seed)
  N<-n <- nrow(y); p <- ncol(y); y <- as.matrix(y)
  num.T <- 0; if(!is.null(TR)) num.T <- dim(TR)[2]
  num.X <- 0; if(!is.null(X)) num.X <- dim(X)[2]
  if(!is.numeric(y))
    stop("y must a numeric. If ordinal data, please convert to numeric with lowest level equal to 1. Thanks")
  
  if(family=="ZIP") family="poisson"
  
  if(!(family %in% c("poisson","negative.binomial","binomial","ordinal","tweedie")))
    stop("inputed family not allowed...sorry =(")
  
  if(num.lv > 0) {
    unique.ind <- which(!duplicated(y))
    if(is.null(start.lvs)) {
      index <- mvtnorm::rmvnorm(N, rep(0, num.lv));
      unique.index <- as.matrix(index[unique.ind,])
    }
    
    if(!is.null(start.lvs)) {
      index <- as.matrix(start.lvs)
      unique.index <- as.matrix(index[unique.ind,])
    }
  }
  
  if(num.lv == 0) { index <- NULL }
  
  y <- as.matrix(y)
  
  if(family == "ordinal") {
    max.levels <- apply(y,2,function(x) length(min(x):max(x)));
    if(any(max.levels == 1) || all(max.levels == 2)) stop("Ordinal data requires all columns to have at least has two levels. If al columns only have two levels, please use family == binomial instead. Thanks")
  }
  
  if(is.null(rownames(y))) rownames(y) <- paste("row",1:N,sep="")
  if(is.null(colnames(y))) colnames(y) <- paste("col",1:p,sep="")
  
  options(warn = -1)
  
  if(family != "tweedie" && family!="ordinal") { ## Using logistic instead of prbit regession here for binomial, but whatever...
    if(starting.val=="res" && is.null(start.lvs) ){# && num.lv>0
      if(is.null(TR)){
        if(!is.null(X)) fit.mva <- mvabund::manyglm(y ~ X, family = family, K = trial.size)
        if(is.null(X)) fit.mva <- mvabund::manyglm(y ~ 1, family = family, K = trial.size)
        resi <- residuals(fit.mva); resi[is.infinite(resi)] <- 0; resi[is.nan(resi)] <- 0
        coef <- t(fit.mva$coef)
      } else {
        n1 <- colnames(X)
        n2 <- colnames(TR)
        form1=NULL
        if(is.null(formula)){
          form1 <- "~ 1"
          for(m in 1:length(n2)){
            for(l in 1:length(n1)){
              ni <- paste(n1[l],n2[m],sep = "*")
              form1 <- paste(form1,ni,sep = "+")
            }
          }
          formula=form1
        }
        fit.mva <- gllvm.VA(y, X = X, TR = TR, formula=formula(formula), family = family, num.lv = 0, Lambda.struc = "diagonal", trace = FALSE, plot = FALSE, sd.errors = FALSE, maxit = 1000, seed=seed,n.init=1,starting.val="zero",yXT=yXT)
        if(!is.null(form1)){
          env <- (fit.mva$coef$B)[n1]
          trait <- (fit.mva$coef$B)[n2]
          inter <- (fit.mva$coef$B)[!names(fit.mva$coef$B) %in% c(n1,n2)]
          B <- c(env,trait,inter)} else {B=fit.mva$coef$B}
        
        fit.mva$phi <- phi <- fit.mva$coef$phi
        ds.res <- matrix(NA, n, p)
        rownames(ds.res) <- rownames(y)
        colnames(ds.res) <- colnames(y)
        mu <- exp(matrix(fit.mva$X.design%*%fit.mva$coef$B,n,p) + matrix(fit.mva$coef$beta0,n,p,byrow = TRUE))
        for (i in 1:n) {
          for (j in 1:p) {
            if (family == "poisson") {
              a <- ppois(as.vector(unlist(y[i, j])) - 1, mu[i,j])
              b <- ppois(as.vector(unlist(y[i, j])), mu[i,j])
              u <- runif(n = 1, min = a, max = b)
              ds.res[i, j] <- qnorm(u)
            }
            if (family == "negative.binomial") {
              phis <- fit.mva$coef$phi + 1e-05
              a <- pnbinom(as.vector(unlist(y[i, j])) - 1, mu = mu[i, j], size = 1/phis[j])
              b <- pnbinom(as.vector(unlist(y[i, j])), mu = mu[i, j], size = 1/phis[j])
              u <- runif(n = 1, min = a, max = b)
              ds.res[i, j] <- qnorm(u)
            }
            if (family == "binomial") {
              a <- pbinom(as.vector(unlist(y[i, j])) - 1, 1, mu[i, j])
              b <- pbinom(as.vector(unlist(y[i, j])), 1, mu[i, j])
              u <- runif(n = 1, min = a, max = b)
              ds.res[i, j] <- qnorm(u)
            }
          }
        }
        resi <- as.matrix(ds.res); resi[is.infinite(resi)] <- 0; resi[is.nan(resi)] <- 0
      }
      gamma=NULL
      if(num.lv>0){
        if(p>2 && n>2){
          if(any(is.nan(resi))){stop("Method 'res' for starting values can not be used, when glms fit too poorly to the data. Try other starting value methods 'zero' or 'random' or change the model.")}
          
          if(n>p){
            fa  <-  try(factanal(resi,factors=num.lv,scores = "regression"))
            if(inherits(fa,"try-error")) stop("Too many latent variables. Try smaller 'num.lv' value or change 'starting.val' to 'zero' or 'random'.")
            gamma<-matrix(fa$loadings,p,num.lv)
            index <- fa$scores
          } else if(n<p) {
            fa  <-  try(factanal(t(resi),factors=num.lv,scores = "regression"))
            if(inherits(fa,"try-error")) stop("Too many latent variables. Try smaller 'num.lv' value or change 'starting.val' to 'zero' or 'random'.")
            gamma<-fa$scores
            index <- matrix(fa$loadings,n,num.lv)
          } else {
            fa  <-  try(factanal(rbind(resi,rnorm(p)),factors=num.lv,scores = "regression"))
            if(inherits(fa,"try-error")) stop("Too many latent variables. Try smaller 'num.lv' value or change 'starting.val' to 'zero' or 'random'.")
            gamma<-matrix(fa$loadings,p,num.lv)
            index <- fa$scores[1:n,]
          }
        } else {
          gamma <- matrix(1,p,num.lv)
          gamma[upper.tri(gamma)]=0
          index <- matrix(0,n,num.lv)
        }
      }
      if(is.null(TR)){params <- cbind(coef,gamma)#cbind(t(fit.mva$coef),gamma)
      } else { params <- cbind((fit.mva$coef$beta0),gamma)}
    } else {
      if(is.null(TR)){
        if(!is.null(X) & num.lv > 0) fit.mva <- mvabund::manyglm(y ~ X + index, family = family, K = trial.size)
        if(is.null(X) & num.lv > 0) fit.mva <- mvabund::manyglm(y ~ index, family = family, K = trial.size)
        if(!is.null(X) & num.lv == 0) fit.mva <- mvabund::manyglm(y ~ X, family = family, K = trial.size)
        if(is.null(X) & num.lv == 0) fit.mva <- mvabund::manyglm(y ~ 1, family = family, K = trial.size)
      } else {
        if(num.lv > 0) fit.mva <- mvabund::manyglm(y ~ index, family = family, K = trial.size)
        if(num.lv == 0) fit.mva <- mvabund::manyglm(y ~ 1, family = family, K = trial.size)
        env  <-  rep(0,num.X)
        trait  <-  rep(0,num.T)
        inter <- rep(0, num.T * num.X)
        B <- c(env,trait,inter)
      }
      params <- t(fit.mva$coef)
    }}
  
  
  if(family == "negative.binomial") {
    phi <- fit.mva$phi  + 1e-5
  } else { phi <- NULL }
  
  if(family == "tweedie") {
    if(is.null(TR)){
      indeX <- cbind(index, X)
    }else{indeX <- cbind(index)}
    if(num.lv == 0) indeX <- X#cbind(index = rep(1,N), X)
    
    phi0<-NULL
    coefs0<-NULL
    for(j in 1:p){
      fitj <- try(glm( y[,j] ~ indeX, family=statmod::tweedie(var.power=power, link.power=0) ),silent = TRUE)
      if(is.null(X) && num.lv == 0) fitj<-try(glm( y[,j] ~ 1, family=statmod::tweedie(var.power=power, link.power=0) ),silent = TRUE)
      if(!inherits(fitj, "try-error")){
        coefs0<-rbind(coefs0,fitj$coefficients)
        phi0<-c(phi0,summary(fitj)$dispersion)
      } else {coefs0<-rbind(coefs0,rnorm(num.lv+dim(X)[2]+1)); phi0<-c(phi0,runif(1,0.2,3));}
    }
    
    if(!is.null(TR)) B=rep(0,num.X+num.T+num.X*num.T)
    params <- as.matrix(coefs0)
    phi <- phi0
  }
  
  if(family == "ordinal") {
    max.levels <- length(unique(c(y)))
    params <- matrix(NA,p,ncol(cbind(1,X))+num.lv)
    zeta <- matrix(NA,p,max.levels - 1)
    zeta[,1] <- 0 ## polr parameterizes as no intercepts and all cutoffs vary freely. Change this to free intercept and first cutoff to zero
    for(j in 1:p) {
      y.fac <- factor(y[,j])
      if(length(levels(y.fac)) > 2) {
        if(starting.val%in%c("zero","res") || num.lv==0){
          if(is.null(X) || !is.null(TR)) cw.fit <- MASS::polr(y.fac ~ 1, method = "probit")
          if(!is.null(X) & is.null(TR) ) cw.fit <- MASS::polr(y.fac ~ X, method = "probit")
        } else {
          if(is.null(X) || !is.null(TR)) cw.fit <- MASS::polr(y.fac ~ index, method = "probit")
          if(!is.null(X) & is.null(TR) & num.lv > 0) cw.fit <- MASS::polr(y.fac ~ X+index, method = "probit")
        }
        params[j,1:ncol(cbind(1,X))] <- c(cw.fit$zeta[1],-cw.fit$coefficients)
        zeta[j,2:length(cw.fit$zeta)] <- cw.fit$zeta[-1]-cw.fit$zeta[1]
      }
      if(length(levels(y.fac)) == 2) {
        if(starting.val%in%c("zero","res") || num.lv==0){
          if(is.null(X) || !is.null(TR)) cw.fit <- glm(y.fac ~ 1, family = binomial(link = "probit"))
          if(!is.null(X) & is.null(TR) ) cw.fit <- glm(y.fac ~ X, family = binomial(link = "probit"))
        } else {
          if(is.null(X) || !is.null(TR)) cw.fit <- glm(y.fac ~ index, family = binomial(link = "probit"))
          if(!is.null(X) & is.null(TR) & num.lv > 0) cw.fit <- glm(y.fac ~ X+index, family = binomial(link = "probit"))
        }
        params[j,] <- cw.fit$coef
      }
    }
    if(starting.val%in%c("res") && num.lv>0){
      
      eta.mat <- matrix(params[,1],n,p,byrow=TRUE)
      if(!is.null(X) && is.null(TR)) eta.mat <- eta.mat + (X %*% matrix(params[,2:(1+num.X)],num.X,p))
      
      ds.res <- matrix(NA, n, p)
      rownames(ds.res) <- rownames(y)
      colnames(ds.res) <- colnames(y)
      for (i in 1:n) {
        for (j in 1:p) {
          probK <- NULL
          probK[1] <- pnorm(zeta[j,1]-eta.mat[i,j],log.p = FALSE)
          probK[max(y[,j])] <- 1 - pnorm(zeta[j,max(y[,j]) - 1] - eta.mat[i,j])
          if(max(y[,j]) > 2) {
            j.levels <- 2:(max(y[,j])-1)
            for(k in j.levels) { probK[k] <- pnorm(zeta[j,k] - eta.mat[i,j]) - pnorm(zeta[j,k - 1] - eta.mat[i,j]) }
          }
          probK <- c(0,probK)
          cumsum.b <- sum(probK[1:(y[i,j]+1)])
          cumsum.a <- sum(probK[1:(y[i,j])])
          u <- runif(n = 1, min = cumsum.a, max = cumsum.b)
          if (abs(u - 1) < 1e-05)
            u <- 1
          if (abs(u - 0) < 1e-05)
            u <- 0
          ds.res[i, j] <- qnorm(u)
        }
      }
      resi <- as.matrix(ds.res); resi[is.infinite(resi)] <- 0
      
      if(num.lv>0){
        if(p>2 && n>2){
          if(n>p){
            fa  <-  try(factanal(resi,factors=num.lv,scores = "regression"))
            if(inherits(fa,"try-error")) stop("Too many latent variables. Try smaller 'num.lv' value or change 'starting.val' to 'zero' or 'random'.")
            gamma<-matrix(fa$loadings,p,num.lv)
            index <- fa$scores
          } else if(n<p){
            fa  <-  try(factanal(t(resi),factors=num.lv,scores = "regression"))
            if(inherits(fa,"try-error")) stop("Too many latent variables. Try smaller 'num.lv' value or change 'starting.val' to 'zero' or 'random'.")
            gamma<-fa$scores
            index <- matrix(fa$loadings,n,num.lv)
          } else {
            fa  <-  try(factanal(rbind(resi,rnorm(p)),factors=num.lv,scores = "regression"))
            if(inherits(fa,"try-error")) stop("Too many latent variables. Try smaller 'num.lv' value or change 'starting.val' to 'zero' or 'random'.")
            gamma<-matrix(fa$loadings,p,num.lv)
            index <- fa$scores[1:n,]
          }
        } else {
          gamma <- matrix(1,p,num.lv)
          gamma[upper.tri(gamma)]=0
          index <- matrix(0,n,num.lv)
        }
      }
      params[,(ncol(cbind(1,X))+1):ncol(params)]=gamma
    }
    env <- rep(0,num.X)
    trait <- rep(0,num.T)
    inter <- rep(0, num.T * num.X)
    B=c(env,trait,inter)
  }
  
  if(family!="ordinal" || (family=="ordinal" & starting.val=="res")){
    if(num.lv>1 && p>2){
      gamma<-as.matrix(params[,(ncol(params) - num.lv + 1):ncol(params)])
      qr.gamma <- qr(t(gamma))
      params[,(ncol(params) - num.lv + 1):ncol(params)]<-t(qr.R(qr.gamma))
      index<-(index%*%qr.Q(qr.gamma))
    }}
  if(starting.val=="zero"){
    params=matrix(0,p,1+num.X+num.lv)
    params[,1:(ncol(params) - num.lv)] <- 0
    env <- rep(0,num.X)
    trait <- rep(0,num.T)
    inter <- rep(0, num.T * num.X)
    B=c(env,trait,inter)
    if(num.lv > 0) {
      gamma <- matrix(1,p,num.lv)
      gamma[upper.tri(gamma)]=0
      params[,(ncol(params) - num.lv + 1):ncol(params)] <- gamma
      index <- matrix(0,n,num.lv)
    }
    phi <- rep(1,p)
  }
  if(num.lv > 0) {
    index=index+mvtnorm::rmvnorm(n, rep(0, num.lv),diag(num.lv)*jitter.var);}
  
  if(any(abs(params)>10)) {
    params[abs(params)>10] <- unlist(lapply(params[abs(params)>10],FUN =  function(x) min(c(3,abs(x)/3))*sign(x)))
  }
  out <- list(params=params,phi=phi)
  if(!is.null(TR)) { out$B <- B}
  if(num.lv > 0) out$index <- index
  if(family == "ordinal") out$zeta <- zeta
  options(warn = 0)
  
  return(out)
}


################################################################################
# VE values

# In order to calculate VE values, we first modify the list of results r
# so that the results of the parallel processes in r[[i]], i=1,...25 
# are combined to one list r2


VEcvev<-NULL
VEcvel<-NULL

simlist <- r2$simBorn2
beta <- simlist$true.beta
phis <- simlist$true.phi
lvs <- simlist$true.theta
theta <- simlist$true.lvs
n <- nrow(lvs)
p <- length(beta)
etasim1 <- matrix(beta, n, p, byrow=TRUE) + tcrossprod(lvs, theta)
# For amoebae data
X1 <- X[rownames(lvs),]
B <- simlist$true.B
etasim1 <- etasim1 + tcrossprod(X1, true.B)
# For bird data
X1 <- NULL
# For models with random row effects
true.sigma <- simlist$true.sigma
row.eff <- "random"

simlist <- r2$simBorn2 # For TMB implementations
simlist <- r2$simBorn2r # For R implementations

for (i in 1:500){
  cat(i," ")
  set.seed(i)
  if(row.eff == "random"){ 
    etasim <- etasim1 + rnorm(n, sd = true.sigma)
  } else {
    etasim <- etasim1
  }
  ynew1 <- sim.data(eta.mat=etasim, true.phis = phis,family = family)
  
  if(family == "negative.binomial"){
    trueeta <- exp(etasim)
  } else {
    trueeta <- pnorm(etasim)
  }
  
  # null model:
  f0<-try(gllvm(ynew, family = family, num.lv=0, seed=i, sd.errors = FALSE))

  if(is.finite(f0$logL)){
    # intercept only models
    b <- f0$params$beta0
    if(family == "negative.binomial"){
      intmodeta <- exp(matrix(b, n, p, byrow=TRUE) )
    } else {
      intmodeta <- pnorm(matrix(b, n, p, byrow=TRUE) )
    }
    # VA
    b <- intbr[i,]
    if(family == "negative.binomial"){
      intmodeta <- exp(matrix(b, n, p, byrow=TRUE) )
    } else {
      intmodeta <- pnorm(matrix(b, n, p, byrow=TRUE) )
    }
    # VA
    b <- simlist$btm[i,]
    if(!is.null(X1)) B <- matrix(simlist$Btm[i,],p,2)
    lambdas <- matrix(simlist$thetaV[i,],p,2)
    lv <- matrix(simlist$lvsV[i,],n,2)
    if(row.eff == "random"){ 
      rp <- simlist$rtm[i,]
      } else {rp <- 0}
    if(family == "negative.binomial"){
      if(is.null(X1)) {
        VAeetar <- exp(matrix(b, n, p, byrow=TRUE) + tcrossprod(lv, lambdas) + rp)
      } else {
        VAeetar <- exp(matrix(b, n, p, byrow=TRUE) + tcrossprod(X1, B) + tcrossprod(lv, lambdas) + rp)
      } 
    } else {
      if(is.null(X1)) {
        VAeetar <- pnorm(matrix(b, n, p, byrow=TRUE) + tcrossprod(lv, lambdas) + rp) 
        } else {
          VAeetar <- pnorm(matrix(b, n, p, byrow=TRUE) + tcrossprod(X1, B) + tcrossprod(lv, lambdas) + rp)  
        }      
    }
    
    #LA
    b <- simlist$btml[i,]
    if(!is.null(X1)) B <- matrix(simlist$Btml[i,],p,2)
    lambdas <- matrix(simlist$thetaL[i,],p,2)
    lv <- matrix(simlist$lvsL[i,],n,2)
    if(row.eff == "random"){ 
      rp <- simlist$rtml[i,]
    } else {rp <- 0}
    if(family == "negative.binomial"){
      if(is.null(X1)) {
        LAeetar <- exp(matrix(b, n, p, byrow=TRUE) + tcrossprod(lv, lambdas) + rp)
      } else {
        LAeetar <- exp(matrix(b, n, p, byrow=TRUE) + tcrossprod(X1, B) + tcrossprod(lv, lambdas) + rp)
      }
    } else {
      if(is.null(X1)) {
        LAeetar <- pnorm(matrix(b, n, p, byrow=TRUE) + tcrossprod(lv, lambdas) + rp)  
      } else {
        LAeetar <- pnorm(matrix(b, n, p, byrow=TRUE) + tcrossprod(X1, B) + tcrossprod(lv, lambdas) + rp)  
      }
    }
    VEcvev <- c(VEcvev, 1 - sum(abs(VAeetar - trueeta))/sum(abs(intmodeta - trueeta)))
    VEcvel <- c(VEcvel, 1 - sum(abs(LAeetar - trueeta))/sum(abs(intmodeta - trueeta)))
  }
}
