# Supplementary material for: Efficient estimation of generalized linear latent variable models
Source: PLoS One. 2019 May 1;14(5):e0216129. doi: 10.1371/journal.pone.0216129 (PMC6493759; doi:10.1371/journal.pone.0216129)
Supplement: S2 File — (ZIP) [file pone.0216129.s005.zip]

Archive with 2 entries (2 files):
- amebaY.txt
- amebaX.txt
