# Supplementary material for: Efficient estimation of generalized linear latent variable models
Source: PLoS One. 2019 May 1;14(5):e0216129. doi: 10.1371/journal.pone.0216129 (PMC6493759; doi:10.1371/journal.pone.0216129)
Supplement: S2 File — (ZIP) [file pone.0216129.s005.zip › amebaY.txt]

"V1" "V2" "V3" "V4" "V5" "V6" "V7" "V8" "V9" "V10" "V11" "V12" "V13" "V14" "V15" "V16" "V17" "V18" "V20" "V21" "V23" "V24" "V25" "V27" "V28" "V30" "V31" "V34" "V36" "V37" "V38" "V39" "V40" "V42" "V43" "V44" "V45" "V46" "V47" "V48" "V49" "V50" "V51" "V52" "V53" "V55" "V58" "V59"
"91" 17 3 0 1 0 6 0 10 0 0 3 0 0 0 5 0 0 0 4 0 0 0 4 5 0 0 0 35 0 37 24 0 0 0 0 3 0 0 0 0 0 0 0 0 2 0 0 0
"92" 15 0 0 1 0 12 0 25 0 0 0 0 0 0 7 0 0 0 0 0 0 0 0 3 0 0 0 44 3 12 10 2 0 0 0 0 4 3 1 0 3 0 0 1 5 0 0 1
"93" 8 1 0 0 2 1 0 1 0 0 0 0 0 0 2 0 0 0 0 0 11 0 0 2 0 0 0 8 1 42 28 1 0 0 0 60 0 1 0 0 1 0 0 0 0 0 0 0
"94" 43 0 0 0 0 3 0 53 0 0 0 0 0 0 3 0 0 0 1 0 0 0 0 0 0 0 0 13 0 15 5 0 3 0 0 1 0 7 0 0 1 0 0 0 3 0 0 0
"95" 5 11 0 0 15 7 0 7 0 0 0 1 0 0 3 0 0 0 2 0 0 0 0 3 0 0 0 0 0 10 1 0 1 0 0 0 0 0 0 0 1 0 0 81 0 0 0 3
"96" 44 3 0 0 2 5 0 33 0 0 3 0 0 0 4 0 0 0 0 0 0 0 0 4 0 0 0 13 3 36 0 0 0 0 0 0 0 3 0 0 4 0 0 4 0 0 0 0
"97" 34 3 0 1 0 6 0 23 0 0 1 0 0 0 9 0 0 0 1 0 0 0 0 2 0 0 0 8 0 22 0 0 0 0 0 0 9 11 5 0 2 0 0 13 1 0 0 0
"98" 24 0 0 0 0 0 0 26 0 0 0 0 0 0 7 0 0 0 0 0 0 0 0 0 0 0 0 0 0 34 38 0 0 0 0 0 0 1 5 0 0 0 0 6 10 0 0 0
"99" 9 0 0 0 0 1 0 15 0 0 0 0 0 0 0 0 0 0 0 0 0 0 3 0 0 0 0 8 0 57 53 0 0 0 0 0 0 0 0 0 0 0 0 2 0 0 0 1
"100" 22 0 0 3 0 6 0 26 0 0 0 0 0 0 3 0 0 0 0 0 4 0 0 5 0 0 0 34 0 19 14 2 0 0 0 3 0 0 0 0 0 0 0 7 2 0 0 1
"101" 21 0 0 0 0 11 0 28 0 0 0 0 0 0 5 0 0 0 0 0 0 0 0 0 0 0 0 20 0 33 7 2 0 9 0 2 0 7 2 0 0 0 0 2 0 0 0 3
"102" 18 0 0 0 0 2 0 80 0 0 3 0 0 0 3 0 0 0 0 0 0 0 0 0 0 0 0 29 0 26 16 0 0 0 0 0 0 2 0 0 1 0 0 1 5 0 0 0
"103" 23 0 0 0 0 0 0 21 0 0 2 0 0 0 3 0 0 0 1 0 0 0 0 1 0 0 0 40 4 18 22 1 0 0 0 0 0 4 0 0 0 0 0 3 8 0 0 1
"104" 39 0 0 0 0 3 0 23 0 1 0 0 0 0 3 0 0 0 0 0 0 0 0 1 0 0 0 3 0 36 27 0 0 0 0 6 1 2 0 0 0 0 0 2 3 0 0 0
"105" 38 2 0 0 0 1 0 34 0 0 0 0 0 0 2 0 0 0 0 0 0 0 0 2 0 0 2 42 0 11 10 0 0 0 0 0 0 0 0 0 2 0 0 2 2 0 0 0
"106" 0 0 5 0 2 3 0 35 0 0 0 0 1 0 17 0 0 1 0 0 0 0 0 2 0 0 0 27 0 0 0 0 0 0 0 0 0 47 26 0 0 0 0 0 1 0 0 0
"107" 0 0 19 0 0 3 0 48 0 0 0 0 4 0 2 0 0 4 0 0 0 0 0 1 0 0 0 22 0 2 0 0 0 0 0 0 0 56 31 0 0 0 0 0 0 0 0 0
"108" 0 0 0 0 2 0 0 19 0 0 0 0 11 0 1 0 0 10 0 0 0 1 5 9 0 0 6 49 1 11 0 0 0 0 0 0 0 41 2 0 0 0 0 2 2 0 0 0
"109" 0 0 1 0 2 0 0 17 0 0 0 0 4 0 0 0 0 3 0 0 0 0 1 1 0 0 0 76 0 1 0 0 0 0 0 0 0 55 7 0 0 0 0 1 1 0 0 0
"110" 0 0 0 0 3 0 0 10 0 0 0 1 13 0 2 0 2 4 0 0 0 0 0 0 0 0 2 65 0 8 0 0 0 0 0 0 0 38 10 0 0 0 0 0 2 0 0 0
"111" 1 0 0 0 3 1 0 24 0 0 0 1 4 0 0 0 0 14 0 0 0 3 3 8 0 0 17 7 1 2 0 0 0 0 0 0 0 34 25 0 3 2 0 6 0 0 0 0
"112" 0 0 5 0 1 0 0 39 0 0 0 0 6 0 2 0 0 11 0 0 0 2 1 6 0 0 10 18 0 1 0 0 0 0 0 7 0 30 21 0 0 0 0 1 0 0 0 0
"113" 0 0 0 0 11 0 0 0 0 0 0 5 4 0 0 2 1 0 0 0 0 0 0 34 0 0 6 62 0 3 0 0 0 0 0 0 0 34 18 0 0 0 0 1 0 0 0 0
"114" 0 0 0 0 18 0 0 3 0 0 0 7 4 0 0 1 0 1 0 0 0 0 1 13 0 0 4 45 0 4 0 0 0 0 0 0 0 74 16 0 0 0 0 1 1 0 0 0
"115" 0 0 0 0 0 0 0 11 0 0 0 2 5 0 0 0 4 4 2 0 0 0 8 4 0 0 14 16 2 29 0 0 0 0 1 0 0 37 11 0 4 3 0 5 0 0 0 0
"116" 0 0 0 0 4 0 0 9 0 0 0 0 1 1 0 0 1 10 0 0 0 2 3 10 0 0 14 40 6 27 0 0 0 0 0 0 0 24 17 0 0 0 0 3 5 0 0 0
"117" 0 0 0 0 0 0 0 52 0 0 0 3 2 0 0 0 0 7 0 0 0 0 5 5 0 0 4 16 1 7 0 0 0 0 0 1 0 45 25 0 3 0 0 2 0 0 0 0
"118" 1 19 0 0 0 0 0 3 0 0 0 4 2 0 0 0 1 5 0 0 0 0 5 35 0 0 3 62 1 2 0 0 0 0 0 0 0 26 16 0 0 1 0 0 1 0 0 0
"119" 0 0 0 0 7 0 0 3 0 0 0 16 14 0 0 3 4 4 1 0 0 0 1 8 0 0 2 20 0 1 0 0 0 0 0 0 0 49 24 0 0 0 0 1 3 0 0 0
"120" 0 0 0 0 2 2 0 10 0 0 0 0 0 0 0 1 3 5 0 0 0 0 1 3 0 0 0 4 2 0 0 0 0 0 0 0 0 68 46 0 0 0 0 3 0 0 0 0
"121" 65 0 0 0 32 0 0 0 0 0 10 0 0 0 0 0 0 0 0 0 3 0 0 2 0 0 0 0 0 17 6 5 0 0 0 0 0 15 0 0 0 0 0 0 0 0 0 0
"123" 40 30 0 0 39 38 0 21 0 0 3 0 0 0 0 0 1 0 0 0 0 0 0 10 0 0 0 0 0 6 0 0 0 0 0 0 0 0 0 0 0 0 0 6 0 0 0 0
"124" 12 0 0 0 0 0 0 27 0 12 72 0 0 0 0 0 0 0 0 0 0 0 0 1 0 0 0 4 0 5 0 0 0 4 0 0 0 13 0 0 0 0 0 0 0 0 0 0
"125" 29 0 0 0 0 0 0 42 0 0 0 0 0 0 0 0 0 0 0 0 0 0 0 10 0 0 0 0 0 30 0 11 0 0 0 0 0 0 20 0 0 0 0 0 10 0 0 0
"129" 61 0 0 0 8 0 0 45 0 0 7 0 5 0 0 0 0 0 0 0 0 0 0 0 0 6 0 7 0 8 0 0 0 0 0 0 0 9 0 0 0 0 0 0 0 0 0 0
"130" 65 0 0 0 5 0 0 90 0 0 0 0 0 0 3 0 0 0 0 0 0 0 0 4 0 0 0 0 0 0 0 0 0 0 0 0 0 0 0 0 0 0 0 0 0 0 0 0
"131" 32 0 0 0 0 0 0 98 0 0 0 0 0 0 5 0 0 0 0 0 0 0 0 8 0 0 0 0 0 0 0 0 0 0 0 0 0 7 0 0 0 0 0 0 0 0 0 0
"132" 55 4 3 3 6 7 0 55 0 0 0 0 0 0 0 0 0 0 0 0 1 0 2 12 0 0 0 0 0 3 0 0 0 0 0 0 0 3 0 0 0 0 0 0 0 0 0 2
"133" 31 7 0 0 5 0 0 82 0 0 6 0 0 0 0 0 0 0 0 0 0 0 0 0 0 0 5 6 0 3 0 1 0 0 0 0 0 0 5 0 0 0 0 0 0 0 0 0
"134" 18 0 0 0 0 126 0 0 0 0 2 0 0 0 3 0 0 0 0 0 0 0 0 2 0 0 0 7 0 1 0 0 0 0 0 0 0 1 3 0 0 0 0 0 0 0 0 0
"135" 52 3 0 0 2 6 0 81 0 0 4 0 0 0 4 0 0 0 0 0 0 0 0 0 0 0 0 1 0 0 0 0 0 0 0 0 0 2 0 0 0 0 0 0 0 0 0 0
"136" 0 0 0 0 0 15 0 96 0 0 0 0 0 0 11 0 0 0 0 0 0 0 0 0 0 0 0 0 0 10 0 0 0 0 0 0 0 0 0 6 0 0 0 10 0 0 0 6
"137" 0 0 0 0 19 41 0 12 0 7 0 0 0 0 9 0 0 0 8 0 0 0 0 0 0 0 0 0 0 11 0 0 0 7 0 0 0 0 0 0 4 0 0 29 0 0 0 12
"138" 15 0 0 0 5 21 0 63 0 0 0 0 0 0 9 0 4 0 6 0 0 0 0 0 0 0 0 3 0 8 0 5 0 0 0 0 1 0 0 0 0 0 0 12 0 0 0 4
"139" 0 0 0 0 0 26 0 73 0 0 2 0 1 0 0 0 17 0 2 0 0 0 0 0 0 0 2 14 0 4 0 1 0 0 0 0 4 3 0 0 1 0 0 0 0 0 0 5
"140" 34 0 0 0 2 8 0 88 0 4 0 0 0 0 0 0 3 0 2 0 0 0 0 0 0 0 0 0 0 0 0 0 3 0 1 0 0 0 0 0 3 0 0 4 0 0 0 0
"141" 0 18 0 0 0 0 0 0 0 0 0 0 0 0 3 0 6 0 6 0 0 26 0 0 0 0 0 0 0 3 0 1 0 24 22 0 0 0 0 0 26 0 0 0 0 0 0 16
"142" 0 0 0 0 0 21 0 63 0 0 0 0 0 0 0 0 17 0 5 0 0 0 0 3 0 0 0 0 0 3 0 0 0 0 6 0 0 0 0 5 18 0 0 7 0 0 0 3
"143" 1 0 0 0 0 5 0 104 0 0 0 0 0 0 0 0 19 0 0 0 0 0 0 2 0 0 0 15 0 7 0 0 0 0 1 0 6 0 0 3 0 0 0 0 0 0 0 0
"144" 0 0 0 0 0 4 0 97 0 1 0 0 0 0 3 0 8 0 0 0 0 0 0 5 0 0 0 3 0 6 0 0 0 3 0 0 6 3 0 4 5 0 0 0 0 0 0 3
"145" 7 0 0 0 0 60 0 48 0 0 0 0 0 0 0 0 8 0 2 0 0 0 0 10 0 0 0 0 0 2 0 0 0 0 3 1 3 1 0 2 5 0 0 3 0 0 0 0
"146" 0 9 0 0 5 37 0 41 0 0 0 0 0 0 0 0 15 0 2 0 0 0 0 19 0 0 0 0 0 2 0 5 0 0 3 0 0 0 0 0 8 0 0 0 0 0 0 5
"147" 1 39 0 0 1 8 0 7 0 0 1 0 0 0 1 0 1 0 3 0 0 0 0 47 0 0 0 0 0 1 0 6 0 0 0 0 0 5 0 0 18 0 0 0 0 0 0 15
"148" 0 0 18 0 0 21 0 91 0 0 0 0 0 0 0 0 5 0 0 0 0 0 0 7 0 0 0 0 0 2 0 2 0 0 0 0 0 0 0 2 0 0 0 2 0 0 0 0
"149" 0 5 1 0 4 8 0 31 0 0 10 0 0 0 0 0 38 0 4 0 0 0 0 23 0 0 0 0 0 1 0 0 0 0 2 1 0 0 0 0 19 0 0 4 0 0 0 10
"150" 0 0 0 0 0 1 0 142 0 0 0 0 0 0 0 0 1 0 0 0 0 0 0 1 0 0 0 0 0 0 0 0 0 0 0 0 2 0 0 0 0 0 0 2 0 0 0 1
"151" 19 0 0 0 5 0 0 12 6 7 17 23 2 0 1 1 0 0 0 13 29 3 3 0 0 0 0 4 0 3 0 0 0 1 0 0 0 0 0 0 0 0 0 0 0 0 0 0
"152" 12 0 0 0 9 0 0 1 5 15 13 55 1 0 0 0 0 0 0 15 12 4 1 0 0 0 0 3 0 0 0 0 2 2 0 0 0 0 0 0 0 0 0 0 0 0 0 0
"153" 1 0 0 0 8 0 0 20 34 33 15 7 0 0 0 1 0 0 0 1 12 6 3 0 1 0 0 1 0 2 0 0 1 1 0 0 0 0 0 0 0 0 2 0 0 0 0 0
"154" 6 0 0 0 11 0 0 28 4 23 13 25 0 0 0 1 0 0 0 7 17 9 1 1 0 0 0 0 0 1 0 0 0 2 2 0 0 0 0 0 0 0 1 0 0 0 0 0
"155" 14 0 0 0 0 0 0 34 2 43 26 9 0 0 1 3 0 0 0 4 26 15 0 0 0 0 0 5 0 3 0 1 0 0 0 0 0 0 0 0 0 0 2 0 0 0 0 0
"156" 52 0 0 2 2 0 0 6 4 23 13 6 0 0 5 3 0 1 0 7 1 12 0 1 0 0 0 0 0 1 0 0 0 0 0 0 2 9 2 0 0 0 0 0 0 0 0 0
"157" 20 0 0 0 7 0 0 3 3 32 6 28 0 0 1 0 0 0 0 14 20 22 0 0 0 0 0 0 0 1 0 0 0 1 0 0 0 0 0 0 0 0 0 0 0 0 0 0
"158" 29 0 0 5 13 0 0 24 2 29 13 6 1 0 3 3 0 0 0 7 6 9 0 3 0 0 0 0 0 5 0 0 0 0 0 0 0 1 0 0 0 0 0 0 0 0 0 0
"159" 31 0 0 0 11 0 0 11 3 7 13 31 0 1 3 0 0 0 0 10 27 9 0 1 0 0 0 0 0 4 1 0 0 1 0 0 0 0 0 0 0 0 2 0 0 0 0 0
"160" 74 0 0 0 3 0 0 34 1 1 3 19 0 0 4 4 0 0 0 0 2 0 0 0 0 0 0 0 0 0 4 0 1 0 0 0 0 0 0 0 2 0 0 0 0 0 0 0
"161" 8 0 0 0 6 0 0 2 23 39 25 6 0 0 2 0 0 1 0 0 24 0 2 0 0 0 0 17 0 1 0 0 0 2 0 0 0 0 0 0 0 0 3 0 0 0 0 0
"162" 60 0 0 1 28 0 0 14 0 10 6 1 0 2 2 12 0 0 0 0 5 5 5 1 0 0 0 1 0 2 0 0 0 2 0 0 3 0 0 0 0 0 0 0 0 0 0 0
"163" 48 0 0 0 9 0 0 40 0 19 5 0 0 0 1 8 0 0 0 0 0 5 2 4 0 0 0 3 0 1 2 0 0 3 0 0 4 0 0 0 0 0 2 0 0 0 0 0
"164" 47 0 0 0 5 0 0 35 0 6 18 0 1 0 11 8 0 0 0 0 0 0 8 5 0 0 0 6 0 0 0 0 0 1 0 0 0 0 0 0 0 0 0 0 0 0 0 0
"165" 11 0 0 0 15 0 0 3 1 32 27 0 0 2 4 0 0 0 0 0 11 19 11 8 0 0 0 1 0 2 4 1 0 4 0 0 0 0 0 0 0 0 0 0 0 0 0 0
"166" 2 0 0 1 3 0 0 3 0 0 0 0 0 0 6 0 0 0 0 0 0 6 0 33 0 0 0 0 0 60 32 4 0 1 0 0 0 0 0 0 0 0 0 0 0 0 0 0
"167" 5 0 0 1 3 0 0 0 3 0 3 2 0 0 3 0 0 0 0 1 4 8 0 75 0 0 0 0 0 20 20 4 0 0 0 0 0 0 0 0 0 0 0 0 0 0 0 0
"168" 3 0 0 0 0 1 0 24 0 0 5 0 0 0 6 0 0 0 0 0 3 19 1 28 0 0 0 8 0 18 21 1 0 0 0 9 0 0 0 0 0 0 0 0 0 0 0 7
"169" 11 0 0 0 5 0 0 0 0 0 5 3 0 0 8 0 0 0 0 0 12 17 0 40 0 0 0 1 0 35 12 1 0 1 0 0 0 0 0 0 0 0 0 0 0 0 0 0
"170" 12 0 0 0 0 0 0 7 0 0 4 0 0 0 8 0 0 0 0 0 9 12 0 39 0 0 0 0 0 23 35 1 0 1 0 0 0 0 0 0 0 0 0 0 0 0 0 0
"171" 15 0 0 0 0 1 0 4 0 0 0 0 0 0 7 0 0 0 0 0 13 17 5 34 1 2 0 7 0 0 32 1 0 1 0 12 0 0 0 0 0 0 0 0 0 0 0 0
"172" 7 0 0 0 1 1 0 3 0 0 0 0 0 0 12 0 0 0 1 0 0 0 3 10 0 0 0 10 0 46 29 1 3 0 0 19 0 0 0 0 0 0 0 0 0 0 0 5
"173" 0 0 0 0 0 0 0 0 0 0 0 0 0 0 8 0 0 0 0 0 0 0 11 27 3 0 8 15 0 42 27 0 0 9 0 0 0 0 0 0 0 0 0 0 0 0 0 0
"174" 14 0 0 0 4 3 0 4 0 0 1 0 0 0 3 0 0 0 0 0 0 13 7 34 2 3 0 18 0 7 37 1 0 0 0 0 0 0 0 0 0 0 0 0 0 0 0 0
"175" 31 0 0 0 5 0 0 12 0 2 1 0 0 0 4 0 0 0 0 0 0 12 0 27 2 0 0 11 0 0 31 2 4 1 0 0 0 0 0 0 7 0 0 0 0 0 0 0
"176" 5 0 0 0 1 1 0 0 0 0 12 7 0 0 4 0 0 0 0 0 1 0 14 15 0 13 0 0 0 2 71 0 1 1 0 0 0 0 0 0 4 0 0 0 0 0 0 0
"177" 16 0 0 0 15 1 0 21 0 0 0 0 0 0 2 1 0 0 0 0 3 1 5 31 0 0 0 6 0 18 32 0 0 0 0 0 0 0 0 0 0 0 0 0 0 0 0 0
"178" 25 0 0 0 0 0 0 21 0 0 1 0 0 0 1 0 0 0 0 0 13 0 0 16 0 0 0 11 0 14 49 0 0 0 0 0 0 0 0 0 0 0 0 0 0 0 0 0
"179" 14 0 0 0 5 1 0 0 0 0 1 0 0 0 1 0 2 0 0 0 9 1 1 24 0 0 2 5 0 0 87 0 0 0 0 0 0 0 0 0 0 0 0 0 0 0 0 0
"180" 32 0 0 0 0 1 0 0 0 0 0 0 0 0 1 0 1 0 0 0 15 9 0 0 0 0 0 14 0 0 82 0 0 0 1 0 0 0 0 0 0 0 0 0 0 0 0 0
"361" 22 4 0 1 0 7 3 7 0 1 1 0 0 0 6 0 1 2 1 0 0 0 3 4 0 0 1 29 1 21 27 0 0 3 0 2 1 0 0 0 1 1 0 0 2 0 0 0
"362" 18 2 0 0 5 18 0 13 0 0 0 0 0 0 4 0 2 0 0 0 0 0 0 2 0 0 0 24 0 7 17 1 1 0 0 0 6 1 2 3 7 5 0 6 6 0 0 0
"363" 10 1 0 0 4 4 0 6 0 0 0 0 0 0 3 0 0 0 0 0 8 0 1 27 0 0 1 8 2 13 22 0 0 0 0 36 0 1 0 0 1 2 0 0 0 3 0 0
"364" 40 0 0 0 2 7 0 22 0 0 1 0 0 0 1 0 3 0 1 0 0 0 0 0 0 0 0 9 0 17 9 0 4 0 5 0 1 0 0 2 6 1 0 19 2 0 0 0
"365" 7 7 0 0 9 6 0 6 0 1 0 1 0 0 4 0 0 1 1 0 0 0 0 3 0 0 0 1 0 7 23 4 4 2 1 1 8 0 0 0 8 0 0 44 1 0 0 0
"366" 47 4 0 0 0 9 3 21 0 0 0 0 0 0 3 0 0 0 0 0 0 0 0 7 0 0 0 7 1 23 11 0 0 0 0 0 3 1 0 7 7 0 0 1 0 0 0 0
"367" 26 1 0 1 2 2 0 13 0 0 0 0 0 0 14 0 0 0 1 0 0 1 1 1 0 0 2 4 0 34 25 2 0 1 2 0 3 6 1 0 1 0 0 6 1 0 0 0
"368" 29 0 0 0 0 4 0 12 0 0 0 0 0 0 7 0 0 0 0 0 0 0 0 4 0 0 0 4 0 21 42 0 0 0 1 4 0 1 1 0 3 0 0 2 15 0 0 0
"369" 26 0 0 0 1 3 0 19 0 0 0 0 0 0 1 0 0 0 0 0 1 0 3 0 0 0 0 14 0 21 56 0 0 1 0 0 5 0 0 0 0 0 0 1 0 0 0 1
"370" 31 2 0 2 0 8 2 23 0 0 0 0 0 0 1 0 4 0 1 0 0 0 0 8 0 0 0 25 0 11 21 1 0 1 0 1 2 0 0 1 1 0 0 5 2 0 0 0
"371" 15 0 0 0 0 11 0 39 0 0 1 0 0 0 3 1 1 0 0 0 0 0 2 0 0 0 0 23 0 9 31 0 0 3 0 1 0 3 3 0 1 0 0 3 0 0 0 0
"372" 22 0 0 0 0 4 0 95 0 0 1 0 0 0 1 0 0 0 0 0 0 1 0 0 0 0 0 14 0 9 7 0 1 0 0 0 0 1 0 0 0 0 0 0 1 0 0 0
"373" 0 0 0 0 0 3 3 44 0 0 1 0 0 0 1 0 0 0 3 0 0 0 0 4 0 0 0 22 1 14 28 2 0 0 0 1 7 2 0 1 3 0 0 3 7 0 0 0
"374" 24 0 0 0 0 2 0 18 0 2 0 0 0 0 2 0 2 3 0 0 0 0 0 3 0 0 0 27 0 14 31 1 0 2 2 1 1 0 0 0 5 0 0 5 6 0 0 0
"375" 44 2 0 0 2 5 1 22 0 0 0 0 0 0 1 0 0 1 0 0 0 0 0 1 0 0 3 32 0 6 17 1 1 5 0 0 2 0 0 0 1 0 0 3 1 0 0 0
"376" 0 0 7 0 1 1 0 64 0 0 0 0 1 0 9 0 3 3 0 0 0 0 0 1 0 0 0 22 0 0 0 0 0 0 0 0 0 24 11 0 3 1 0 1 0 0 0 0
"377" 0 0 4 0 7 0 0 50 0 0 0 0 3 0 0 0 0 0 0 0 0 0 1 15 0 0 0 13 0 0 3 0 0 0 0 0 0 42 12 0 0 0 0 0 0 0 0 0
"378" 0 0 0 0 2 2 2 33 0 0 0 2 19 0 1 0 1 6 0 0 0 1 2 5 0 0 5 31 2 7 0 0 0 0 0 0 0 27 3 0 1 0 0 1 1 0 0 0
"379" 0 0 0 0 4 4 3 49 0 0 0 0 4 0 0 0 3 3 0 0 0 0 3 3 0 0 0 39 2 2 1 0 0 0 0 0 0 28 1 0 0 1 0 1 1 0 0 0
"380" 0 0 0 0 5 0 0 5 0 0 0 3 9 0 1 1 3 3 0 0 0 0 0 6 0 0 0 71 1 3 0 0 0 0 0 0 0 37 4 0 0 0 0 0 0 0 0 0
"381" 3 0 5 0 1 1 0 45 0 0 0 1 3 0 0 0 0 6 0 0 4 4 1 3 0 0 6 8 0 4 0 0 0 0 0 0 0 33 15 0 4 1 0 4 0 0 0 0
"382" 2 0 0 0 8 2 0 26 0 0 0 2 13 0 1 0 0 5 0 0 2 0 10 12 0 3 6 35 0 0 10 0 0 0 0 11 0 18 3 0 1 0 0 0 0 0 0 0
"383" 0 0 0 0 14 0 0 3 0 0 0 6 23 0 0 1 0 1 0 0 0 0 6 7 0 0 8 54 1 4 4 0 0 0 0 0 0 48 21 1 0 0 0 1 3 0 0 0
"384" 0 0 0 0 7 0 0 2 0 0 0 0 2 0 0 0 0 3 0 0 0 1 1 8 0 0 0 52 4 0 7 0 0 0 0 0 0 39 17 0 0 0 0 1 6 0 0 0
"385" 0 0 0 0 8 0 0 11 0 0 0 0 19 0 1 0 7 4 1 0 0 0 2 0 0 0 0 14 0 1 14 0 0 0 0 0 0 49 14 0 4 0 0 7 2 2 0 0
"386" 0 0 0 0 0 0 0 52 0 0 0 3 2 0 0 0 0 7 0 0 0 0 5 5 0 0 4 16 1 7 0 0 0 0 0 1 0 45 25 0 3 0 0 2 0 0 0 0
"387" 0 0 0 0 4 0 0 55 0 0 0 1 5 0 1 0 1 3 0 0 0 0 2 2 0 0 2 18 0 1 0 0 0 0 0 0 0 31 19 0 4 1 0 5 1 0 0 0
"388" 0 0 0 0 13 0 0 4 0 0 0 0 10 0 0 0 1 6 0 0 0 0 12 22 0 0 5 55 1 0 9 0 0 0 0 0 0 58 31 0 1 0 0 0 3 0 0 0
"389" 0 0 0 0 7 0 0 4 0 1 0 10 9 0 0 0 2 2 0 0 0 0 3 7 0 0 9 21 1 1 2 0 0 0 0 0 0 51 17 0 0 0 0 0 6 0 0 0
"390" 0 0 0 0 3 0 0 22 0 0 0 1 12 0 1 0 8 1 0 0 0 0 1 1 0 0 2 6 2 1 0 0 0 0 0 1 0 70 22 0 0 0 0 0 0 0 0 0
"391" 81 0 0 0 29 0 0 0 0 0 7 0 0 0 0 0 0 0 0 0 2 0 0 0 0 0 0 0 0 13 6 8 0 0 2 0 0 6 0 0 0 0 0 0 0 0 0 0
"392" 88 0 0 0 3 0 0 49 0 0 0 0 0 0 0 0 0 0 0 0 0 0 0 1 0 0 0 0 0 0 0 0 0 1 1 0 0 4 2 0 1 0 0 0 0 0 0 0
"393" 54 23 0 0 16 19 0 18 0 0 4 0 0 0 0 0 0 0 0 0 0 0 0 3 0 0 0 0 0 5 0 0 0 6 2 0 0 0 0 0 0 0 0 2 0 0 0 0
"394" 33 3 0 0 0 3 0 29 0 4 67 0 0 0 0 0 0 0 0 0 0 0 0 1 0 0 0 1 0 2 0 0 0 2 0 0 0 6 0 0 0 0 0 0 0 0 0 0
"395" 49 0 0 0 0 0 0 62 0 0 0 0 0 0 0 0 0 0 0 0 0 0 0 2 0 0 0 0 0 22 0 2 0 2 0 0 0 0 8 0 0 0 0 0 3 0 0 0
"396" 9 2 0 0 2 3 1 132 0 0 0 0 0 0 1 0 0 0 0 0 0 0 0 0 0 0 0 0 0 0 0 0 1 1 0 0 0 0 0 0 0 1 0 0 0 0 0 0
"397" 69 1 0 0 0 1 0 81 0 0 0 0 0 0 0 0 2 0 0 0 0 0 0 0 0 0 0 0 0 0 0 0 0 0 1 0 0 0 0 0 1 0 0 0 0 0 0 0
"398" 71 0 0 0 0 3 0 75 0 0 0 0 0 0 0 0 1 0 0 0 0 1 0 0 0 0 0 0 0 0 0 0 0 0 0 0 0 0 0 0 0 0 0 0 0 0 0 0
"399" 50 0 0 0 3 0 0 88 0 0 3 0 2 0 0 0 0 0 0 0 0 0 0 0 0 2 0 2 0 0 0 0 0 0 1 0 0 0 0 0 0 0 0 0 0 0 0 0
"400" 54 0 0 0 2 0 0 92 0 0 0 0 0 0 1 0 0 0 0 0 0 0 0 0 0 0 0 0 0 0 0 0 0 0 1 0 0 0 0 0 2 0 0 0 0 0 0 0
"402" 32 2 0 2 4 5 0 98 0 0 0 0 0 0 0 0 0 0 0 0 0 0 0 2 0 0 0 1 0 0 0 0 0 1 3 0 0 0 0 0 0 0 0 3 0 0 0 0
"404" 0 0 0 0 0 4 0 141 0 0 0 0 0 0 2 0 3 0 0 0 0 0 0 0 0 0 0 0 0 0 0 0 0 2 0 0 0 0 0 0 0 0 0 0 0 0 0 0
"405" 48 5 0 0 2 2 0 85 0 2 2 0 0 0 4 0 0 0 0 0 0 0 0 0 0 0 0 0 0 0 0 0 0 0 0 0 0 2 0 0 0 0 0 0 0 0 0 0
"406" 0 0 0 0 0 45 8 32 0 0 0 0 0 0 3 0 0 0 0 0 0 0 0 0 0 0 0 0 0 16 0 19 0 0 14 0 0 0 0 7 0 0 0 6 0 0 0 0
"407" 0 12 0 0 27 35 6 4 0 5 0 0 0 0 4 0 19 0 0 0 0 0 0 0 0 0 0 3 0 6 0 0 0 4 0 0 0 0 0 0 19 0 0 6 0 0 0 3
"408" 14 25 0 0 2 43 0 17 0 0 0 0 0 0 3 0 1 0 4 0 0 0 0 0 0 0 0 9 0 3 0 1 0 9 0 0 0 3 0 0 8 0 0 9 0 0 0 0
"409" 0 0 0 0 0 70 8 41 0 0 1 0 0 0 0 0 6 0 6 0 0 0 0 0 0 0 0 6 0 6 0 0 0 1 0 0 2 0 0 0 2 0 0 1 0 0 0 0
"410" 14 0 0 0 0 19 0 77 0 2 0 0 0 0 0 0 2 0 2 0 0 0 0 0 0 0 0 0 0 0 0 7 5 0 8 0 0 0 0 0 11 0 0 5 0 0 0 0
"411" 0 28 0 0 0 0 0 0 0 0 0 0 0 0 8 0 11 0 9 0 0 17 0 0 0 0 0 0 0 6 0 4 0 26 21 0 0 0 0 0 19 0 0 0 0 0 0 0
"412" 0 0 0 0 0 47 11 19 0 0 0 0 0 0 0 0 19 0 9 0 0 0 0 4 0 0 0 3 0 3 0 0 0 9 6 0 0 0 0 0 21 2 0 0 0 0 0 0
"413" 4 0 0 0 0 4 0 91 0 0 0 0 0 0 0 0 8 0 2 0 0 0 0 2 0 0 0 8 0 2 0 4 0 12 2 0 2 0 0 0 11 0 0 0 0 0 0 0
"414" 0 4 0 0 4 15 0 49 0 1 0 0 0 0 2 0 5 0 9 0 0 0 0 1 0 0 0 1 0 11 0 0 4 5 12 0 7 1 0 5 5 6 0 6 0 0 0 0
"415" 3 0 0 0 0 55 11 56 0 0 0 0 0 0 0 0 2 0 2 0 0 0 0 3 0 0 0 0 0 1 0 0 0 4 2 0 2 1 0 0 8 0 0 2 0 0 0 0
"416" 0 18 0 0 6 31 11 24 0 1 0 0 0 0 0 0 12 0 1 0 0 0 0 9 0 0 0 1 0 4 0 1 0 8 7 0 0 0 0 0 11 0 0 6 0 0 0 0
"417" 1 54 0 0 1 9 0 14 0 0 1 0 0 0 1 0 22 0 5 0 0 0 0 8 0 0 0 0 0 4 0 5 0 5 2 0 0 0 0 0 12 0 7 0 0 0 0 0
"418" 4 4 17 0 3 24 9 71 0 0 0 0 0 0 3 0 3 0 3 0 0 0 0 2 0 0 0 0 0 2 0 1 0 0 5 0 0 0 0 0 2 0 0 1 0 0 0 0
"419" 0 15 0 0 0 12 4 25 0 0 4 0 0 0 0 0 45 0 4 0 0 0 0 6 0 0 0 7 0 1 0 0 0 3 8 0 0 0 0 0 14 0 0 1 0 0 0 0
"420" 4 0 0 0 0 2 0 135 0 0 0 0 0 0 0 0 1 0 0 0 0 0 0 1 0 0 0 0 0 1 0 0 0 0 0 0 4 0 0 1 1 0 0 3 0 0 0 0
"421" 17 0 0 0 6 0 0 9 2 6 12 35 6 0 1 7 0 0 0 3 27 9 3 0 0 0 0 4 0 2 2 0 0 1 0 0 0 0 0 0 0 0 0 0 0 0 0 0
"422" 34 0 0 0 15 0 0 3 0 37 7 84 0 2 0 3 0 0 0 0 17 1 1 2 0 0 0 2 0 1 0 0 0 1 0 0 0 0 0 0 0 0 0 0 0 0 0 0
"423" 9 0 0 0 6 0 0 12 15 39 7 12 0 0 0 1 0 0 0 0 23 19 3 1 0 0 0 0 0 1 1 0 0 0 0 0 0 0 0 0 0 0 1 0 0 0 0 0
"424" 17 0 0 0 3 0 0 12 0 59 13 32 0 0 0 0 0 0 0 0 11 0 1 4 0 0 0 0 0 0 0 0 0 2 0 0 0 0 0 1 0 0 0 0 0 0 0 0
"425" 16 0 0 0 5 0 0 0 0 41 25 7 0 0 1 0 0 0 0 1 33 15 0 0 1 0 0 3 0 1 0 1 0 1 0 0 0 0 0 0 0 0 0 0 0 0 0 0
"426" 72 3 0 0 5 1 0 7 0 30 7 10 0 0 3 1 0 0 0 0 1 0 0 0 0 0 0 2 0 0 0 1 1 7 0 0 0 0 2 0 1 0 0 0 0 0 1 0
"427" 21 0 0 0 16 1 0 1 1 29 9 15 1 0 3 0 0 0 0 3 25 18 4 0 0 0 0 0 0 1 0 0 0 3 1 0 0 0 0 0 1 0 1 0 0 0 0 0
"428" 25 0 0 2 13 0 0 15 1 18 11 27 1 0 1 0 0 0 0 1 14 7 1 3 0 0 0 1 0 3 0 0 0 3 0 0 0 1 0 0 3 0 0 0 0 0 0 0
"429" 44 0 0 0 10 0 0 0 0 19 1 40 0 0 4 1 0 0 0 0 30 1 0 1 0 0 0 0 0 0 0 0 0 1 0 0 0 1 0 0 0 0 0 0 0 0 0 0
"430" 59 2 0 0 4 2 2 46 1 1 2 10 0 0 5 2 0 0 0 0 1 0 0 5 0 0 0 0 0 0 3 1 0 3 0 0 3 0 0 0 2 0 0 0 0 0 0 0
"431" 17 0 0 0 11 1 0 0 0 60 16 11 0 0 0 0 0 0 0 0 18 1 1 12 0 0 0 0 0 0 0 0 0 2 0 0 0 0 0 0 0 0 0 0 0 0 0 0
"432" 90 0 0 0 13 1 0 27 0 1 5 0 0 0 4 1 0 0 0 0 1 0 0 1 0 0 0 2 0 0 2 0 3 1 0 0 0 1 0 0 0 0 0 0 0 0 0 0
"433" 24 0 0 0 0 0 0 88 0 9 3 0 0 0 2 0 0 0 0 0 0 0 0 3 0 0 0 0 0 0 0 0 0 15 0 0 0 0 0 0 0 0 0 0 0 0 7 0
"434" 41 3 0 0 11 0 0 27 0 6 13 2 1 0 8 8 0 0 0 0 11 5 4 3 0 0 0 4 0 2 0 0 0 1 0 0 0 0 0 0 0 0 0 0 0 0 0 0
"435" 16 0 0 0 9 1 0 3 1 27 16 5 6 1 2 0 0 0 0 0 25 26 6 3 0 0 0 1 0 1 2 1 0 2 0 0 0 0 0 0 0 0 0 0 0 0 0 0
"436" 3 0 0 0 5 7 0 4 0 0 0 0 0 0 4 0 0 0 0 0 3 2 0 75 0 7 0 0 0 25 15 2 1 0 0 0 0 0 0 0 0 0 0 0 0 0 0 0
"437" 4 0 0 1 17 0 0 0 2 0 2 2 0 0 2 0 0 0 0 1 9 8 0 88 0 1 0 0 0 0 13 1 0 0 0 0 0 0 0 0 0 0 0 0 0 0 0 0
"438" 22 1 0 0 7 8 0 22 0 0 0 6 0 0 10 0 0 0 0 0 3 1 5 42 2 0 0 4 0 11 24 0 2 2 0 0 0 0 0 0 3 0 1 0 0 0 0 0
"439" 10 0 0 0 6 4 0 27 0 0 1 3 0 0 7 0 0 0 0 0 3 6 4 49 0 0 0 6 0 6 11 2 0 5 0 0 0 0 0 0 1 0 0 0 0 0 0 0
"440" 19 0 0 0 5 4 0 6 0 0 1 0 0 0 9 0 0 0 0 0 8 3 5 57 1 0 0 0 0 18 15 0 3 1 0 0 0 0 0 0 0 0 0 0 0 0 0 0
"441" 15 0 0 0 4 0 0 9 0 0 0 0 0 0 4 0 0 0 0 0 17 11 4 65 1 4 0 1 0 0 15 0 0 1 0 0 0 0 0 0 0 0 0 0 0 0 0 0
"442" 7 0 0 0 1 1 0 2 0 0 0 0 0 0 12 0 1 0 0 0 1 2 0 8 0 0 0 7 0 23 77 1 1 1 1 5 0 0 0 0 2 0 0 1 0 0 0 0
"443" 0 0 0 0 0 0 0 41 0 0 0 0 0 0 9 0 0 0 0 0 0 0 0 0 8 0 0 35 0 20 42 0 4 0 0 0 0 0 0 0 4 0 0 0 0 0 0 0
"444" 21 0 0 0 9 5 0 12 0 0 3 0 0 0 4 0 0 0 0 0 0 3 4 26 5 4 0 21 0 16 20 2 0 0 0 0 0 0 0 0 2 0 0 0 0 0 0 0
"445" 47 0 0 0 6 0 0 20 0 4 0 0 0 0 1 0 0 0 0 0 0 5 0 31 2 0 0 0 0 0 13 6 5 6 0 0 0 0 0 0 4 0 0 0 0 0 0 0
"446" 6 0 0 0 0 0 0 0 0 0 9 18 0 0 5 0 0 0 0 0 0 0 15 12 0 6 0 0 0 0 69 0 3 3 0 0 0 0 0 0 9 0 0 0 0 0 0 0
"447" 12 0 0 0 0 1 0 58 0 0 0 0 0 0 3 0 0 0 0 0 0 0 5 26 0 0 0 1 0 20 29 0 1 0 0 0 0 0 0 0 0 0 0 0 0 0 0 0
"448" 48 0 0 0 0 0 0 37 0 0 2 2 0 0 4 0 0 0 0 0 4 0 2 4 0 0 0 17 0 15 15 0 0 0 0 0 0 0 0 0 0 0 0 0 0 0 0 0
"449" 24 0 0 0 6 0 0 5 0 0 1 0 0 0 0 0 1 0 0 0 2 1 2 12 0 0 3 11 0 0 83 1 0 0 0 0 0 0 0 0 0 0 0 0 1 0 0 0
"450" 26 0 0 0 0 1 0 5 0 1 0 0 0 0 1 0 0 0 0 0 12 8 0 0 0 0 0 16 0 0 79 0 0 0 2 0 0 0 0 0 0 0 0 0 0 0 0 0
"631" 26 4 0 0 0 9 4 4 0 2 0 0 0 0 7 0 1 1 0 0 0 0 0 2 0 0 2 30 1 16 21 0 0 6 2 2 3 0 0 0 2 2 0 4 4 0 0 0
"632" 21 7 0 0 8 25 0 5 0 0 0 0 0 0 3 0 6 0 0 0 0 0 0 5 0 0 0 5 0 5 15 0 2 0 3 0 8 0 0 6 5 3 0 15 3 0 0 0
"633" 16 0 0 0 5 3 0 4 0 0 0 0 0 0 5 0 0 0 0 0 3 0 3 39 0 0 1 10 1 0 33 0 0 0 0 28 1 0 0 0 2 1 0 0 1 4 0 0
"634" 26 6 0 0 9 16 2 13 0 0 1 0 0 0 0 0 5 0 1 0 0 0 0 0 0 0 0 12 1 5 8 0 3 13 4 0 4 0 0 1 11 2 0 17 0 0 0 0
"635" 13 3 0 0 1 10 1 6 0 2 0 0 0 0 4 0 0 2 0 0 0 0 0 0 0 0 0 1 0 3 60 1 1 5 3 2 7 0 0 0 7 0 0 27 2 0 0 0
"636" 30 14 0 0 0 18 12 7 0 0 0 0 0 0 6 0 0 0 0 0 0 0 0 12 0 0 0 7 0 8 23 0 0 0 0 0 10 0 0 7 6 0 0 0 0 0 0 0
"637" 64 1 0 0 0 17 2 3 0 0 2 0 0 0 0 0 6 0 3 0 0 0 0 0 0 0 0 8 0 4 20 1 1 5 0 0 8 0 2 0 3 0 0 7 1 0 0 0
"638" 39 0 0 0 0 6 0 9 0 0 0 0 0 0 4 0 0 0 0 0 0 0 0 8 0 0 0 14 0 5 39 0 0 0 3 6 0 0 0 0 5 0 0 0 12 0 0 0
"639" 56 0 0 0 1 7 0 12 0 0 0 0 0 0 1 0 0 0 0 0 2 0 0 0 0 0 0 11 0 0 45 0 0 1 0 0 13 0 0 0 0 1 0 0 0 0 0 0
"640" 37 3 0 0 0 7 5 13 0 0 0 0 0 0 0 0 3 0 3 0 0 0 0 7 0 0 0 6 0 2 31 0 0 3 0 4 2 0 0 4 5 0 0 6 9 0 0 0
"641" 6 0 0 0 1 8 0 65 0 0 1 0 0 0 3 1 4 0 0 0 0 0 1 0 0 0 0 18 0 1 41 1 0 0 0 0 2 0 0 1 8 1 0 2 0 0 0 0
"642" 20 0 0 0 0 4 0 111 0 0 0 0 0 0 5 0 0 0 0 0 0 1 0 0 0 0 0 13 0 0 6 0 1 0 1 0 0 0 0 0 0 0 0 0 2 1 0 0
"643" 51 0 0 0 1 10 3 31 0 0 0 0 0 0 4 0 0 0 0 0 0 0 0 1 0 0 0 16 0 6 27 1 0 0 0 3 15 0 0 1 5 0 0 2 5 0 0 0
"644" 19 0 0 0 0 0 0 14 0 0 0 0 0 0 2 0 8 2 0 0 0 0 0 0 0 0 0 37 0 8 22 2 3 5 4 0 2 0 0 0 12 0 0 7 3 0 0 0
"645" 57 1 0 0 5 8 2 17 0 0 0 0 0 0 0 0 0 1 0 0 0 0 0 0 0 0 0 17 0 2 35 1 1 4 0 0 5 1 0 0 2 0 0 0 2 0 0 0
"646" 0 0 1 0 0 2 0 90 0 0 0 0 1 0 2 0 2 0 0 0 0 0 0 0 0 0 0 21 1 0 0 0 0 0 0 0 0 18 0 0 8 4 0 1 0 1 0 0
"647" 2 0 0 0 0 0 0 99 0 0 0 0 13 0 0 0 3 2 0 0 0 1 0 0 0 0 1 6 0 0 0 0 0 0 0 0 0 15 2 0 2 0 0 2 2 0 0 0
"648" 0 0 0 0 3 2 1 58 0 0 0 6 16 0 0 0 1 1 0 0 0 2 2 5 0 0 4 29 2 0 0 0 0 0 0 0 0 17 2 0 2 0 0 0 1 0 0 0
"649" 0 0 0 0 4 1 1 83 0 0 0 0 3 0 0 0 7 2 0 0 0 0 0 4 0 0 0 14 2 0 1 0 0 0 0 0 0 25 0 0 1 2 0 2 2 0 0 0
"650" 0 0 0 0 3 0 0 9 0 0 0 0 1 0 0 1 0 4 0 0 0 0 0 5 0 0 0 67 2 0 0 0 0 0 0 0 0 52 3 0 3 0 0 0 1 0 0 0
"651" 7 0 12 0 2 0 0 72 0 0 0 0 8 0 0 0 0 1 0 0 1 1 2 1 0 0 4 9 1 0 0 0 0 0 0 0 0 26 6 0 1 0 0 0 0 0 0 0
"652" 8 0 0 0 5 1 0 4 0 0 0 2 5 0 0 0 0 1 0 0 4 6 0 18 0 0 5 83 0 3 3 2 0 0 0 1 0 0 0 0 0 0 0 0 1 0 0 0
"653" 0 0 0 0 5 0 0 7 0 0 0 0 21 0 0 1 0 0 0 0 0 0 0 11 0 0 4 63 1 0 1 0 0 0 0 0 0 41 6 0 1 0 0 4 1 0 0 0
"654" 0 0 0 0 15 0 0 5 0 0 0 0 8 0 0 0 0 0 0 0 0 0 0 4 0 0 2 24 2 0 0 0 0 0 0 0 0 78 5 0 0 2 0 0 6 0 0 0
"655" 0 0 0 0 15 0 0 36 0 0 0 0 4 0 0 0 4 18 0 0 0 0 0 0 0 0 6 8 2 6 0 0 0 0 0 0 0 32 0 0 6 4 0 12 0 0 0 0
"656" 0 0 0 0 11 0 0 19 0 0 0 0 14 0 0 0 0 1 0 0 1 1 0 11 0 0 25 26 0 0 5 0 0 0 0 8 0 28 8 0 1 1 0 4 3 0 0 0
"657" 0 0 0 0 0 7 0 92 0 0 0 2 3 0 0 0 1 0 0 0 0 0 0 4 0 0 2 25 1 0 0 0 0 0 0 1 0 27 2 0 0 1 0 0 1 0 0 0
"658" 0 0 0 0 11 0 0 9 0 0 0 2 10 0 0 1 2 4 0 0 0 0 2 14 0 0 13 44 1 1 4 0 0 0 0 0 0 44 2 0 1 0 0 0 3 0 0 0
"659" 1 0 0 0 9 0 0 4 0 2 0 4 7 0 0 0 2 8 0 0 0 0 3 4 0 0 14 27 3 4 2 0 0 0 0 0 0 53 5 0 0 0 0 0 13 0 0 0
"660" 0 0 0 0 3 0 0 51 0 0 0 3 27 0 3 0 8 2 0 0 0 0 0 0 0 0 2 4 6 2 0 0 0 0 0 5 0 60 6 0 0 0 0 0 1 0 0 0
"661" 80 2 0 0 18 0 0 0 0 0 7 0 0 0 0 0 0 0 0 0 2 0 0 0 0 0 0 0 0 21 9 6 0 0 5 0 0 0 0 0 0 0 0 0 0 0 0 0
"662" 105 0 0 0 8 0 0 34 0 0 0 0 0 0 0 0 0 0 0 0 0 0 0 0 0 0 0 0 0 0 0 0 0 2 1 0 0 0 1 0 1 0 0 0 0 0 0 0
"663" 63 18 0 0 7 11 0 13 0 0 9 0 0 0 0 0 0 0 0 0 0 0 0 0 0 0 0 0 0 5 0 0 0 11 13 0 0 0 0 0 0 0 0 0 0 0 0 0
"664" 40 8 0 0 0 8 0 24 0 0 71 0 0 0 0 0 0 0 0 0 0 0 0 0 0 0 0 0 0 0 0 0 0 0 0 0 0 0 0 0 0 0 0 0 0 0 0 0
"666" 3 5 0 0 5 13 6 108 0 0 0 0 0 0 3 0 0 0 0 0 0 0 0 0 0 0 0 0 0 0 0 0 0 5 0 0 0 0 0 0 0 4 0 0 0 0 0 0
"667" 75 4 0 0 0 8 0 91 0 0 0 0 0 0 0 0 1 0 0 0 0 0 0 0 0 0 0 0 0 0 0 0 0 0 0 0 0 0 0 0 0 0 0 0 0 0 0 0
"668" 26 1 0 0 0 6 0 110 0 0 0 0 0 0 0 0 1 0 0 0 0 3 0 0 0 0 0 0 0 1 0 0 0 0 0 0 0 0 0 0 0 0 0 0 0 0 0 0
"669" 34 1 0 0 1 0 0 116 0 0 0 0 0 0 0 0 0 0 0 0 0 0 0 0 0 0 0 0 0 1 0 0 0 0 2 0 0 0 0 0 0 0 0 0 0 0 0 0
"670" 42 4 0 0 0 0 1 96 0 0 0 0 0 0 0 0 0 0 0 1 0 0 0 0 0 0 1 0 0 0 1 0 0 0 3 0 0 0 0 0 3 0 0 0 0 0 0 0
"671" 0 0 0 0 0 102 18 17 0 0 0 7 0 0 0 0 0 0 0 0 0 0 0 12 0 0 0 0 0 0 0 0 0 0 0 0 0 0 0 0 0 0 0 0 0 0 0 0
"672" 5 0 0 0 0 3 0 129 0 0 0 0 0 0 0 0 0 0 0 0 0 0 0 0 0 0 0 2 0 0 0 0 0 3 6 0 0 0 0 0 0 0 0 2 0 0 0 0
"673" 31 0 0 0 0 7 0 78 0 0 7 0 0 0 6 0 0 0 0 0 0 0 0 0 0 0 0 0 0 7 0 0 0 7 0 0 0 0 0 0 10 0 0 0 0 0 0 0
"674" 43 22 0 0 3 8 1 80 0 0 0 0 0 0 0 0 0 0 0 0 0 0 0 0 0 0 0 0 0 2 0 0 0 0 0 0 0 0 0 0 1 0 0 0 0 0 5 0
"675" 42 10 0 0 8 2 0 78 0 2 2 0 0 0 2 0 0 0 0 0 0 0 0 0 0 0 0 0 0 0 0 0 0 0 0 0 0 4 0 0 0 0 0 0 0 0 0 0
"676" 0 0 0 0 0 60 15 0 0 0 0 0 0 0 0 0 0 0 0 0 0 0 0 0 0 0 0 0 0 15 0 30 0 0 16 0 0 0 0 15 0 0 0 0 0 0 0 0
"677" 0 20 0 0 30 5 5 0 0 0 0 0 0 0 0 0 30 0 0 0 0 0 0 0 0 0 0 5 0 0 0 0 0 0 0 0 0 0 0 0 85 0 0 0 0 0 0 0
"678" 0 40 0 0 0 38 0 6 0 0 0 0 0 0 0 0 4 0 0 0 0 0 0 0 0 0 0 18 0 0 0 0 0 16 0 0 0 5 0 0 17 0 0 6 0 0 0 0
"679" 0 0 0 0 0 68 12 22 0 0 0 0 0 0 0 0 4 0 10 0 0 0 0 0 0 0 0 6 0 10 0 0 4 2 6 0 2 0 0 0 4 0 0 5 0 0 4 0
"680" 0 0 0 0 0 27 0 53 0 0 0 0 0 0 0 0 0 0 8 0 0 0 0 0 0 0 0 0 0 0 0 22 8 0 14 0 0 0 0 0 13 0 0 7 0 0 0 0
"681" 0 22 0 0 0 25 4 0 0 0 0 0 0 0 2 0 11 0 9 0 0 6 0 0 0 0 0 0 0 6 0 1 0 22 19 0 0 0 0 0 27 2 0 0 0 0 0 0
"682" 0 0 0 0 0 45 8 0 0 0 0 0 0 0 0 0 23 0 10 0 0 0 0 6 0 0 0 2 0 4 0 0 0 16 8 0 0 0 0 0 24 8 0 0 0 0 0 0
"683" 6 0 0 0 0 0 0 51 0 0 0 0 0 0 0 0 7 0 4 0 0 0 0 0 0 0 0 6 0 0 0 15 0 37 0 0 0 0 0 0 26 0 0 0 0 0 0 0
"684" 0 7 0 0 8 22 0 17 0 0 0 0 0 0 0 0 8 0 15 0 0 0 0 0 0 0 0 0 0 15 0 0 8 10 25 0 7 0 0 7 12 11 0 12 0 0 0 0
"685" 0 0 0 0 0 34 19 69 0 0 0 0 0 0 0 0 0 0 0 0 0 0 0 0 0 0 0 0 0 0 0 0 0 13 0 0 0 0 0 0 15 0 0 0 0 0 0 0
"686" 0 31 0 0 6 26 19 3 0 2 0 0 0 0 0 0 15 0 1 0 0 0 0 0 0 0 0 1 0 5 0 0 0 11 10 0 0 0 0 1 14 0 0 14 0 0 0 0
"687" 0 63 0 0 0 10 0 13 0 0 0 0 0 0 0 0 24 0 5 0 0 0 0 0 0 0 0 0 0 7 0 6 0 9 5 0 0 0 0 0 6 0 5 0 0 0 0 0
"688" 6 4 16 0 5 29 14 54 0 0 0 0 0 0 6 0 4 0 5 0 0 0 0 0 0 0 0 0 0 0 0 0 0 0 6 0 0 0 0 0 4 0 0 0 0 0 0 0
"689" 0 18 0 0 0 17 11 14 0 0 0 0 0 0 0 0 46 0 7 0 0 0 0 0 0 0 0 8 0 0 0 0 0 8 9 0 0 0 0 0 12 0 0 0 0 0 0 0
"690" 8 0 0 0 0 2 0 129 0 0 0 0 0 0 0 0 1 0 0 0 0 0 0 0 0 0 0 0 0 1 0 0 0 0 0 0 4 0 0 1 1 0 0 3 0 0 0 0
"691" 14 0 0 0 7 0 0 1 0 6 4 56 8 0 0 8 0 0 0 0 27 12 3 0 0 0 1 3 0 0 1 0 0 0 0 0 0 1 0 0 0 0 0 0 0 0 0 0
"692" 25 0 0 0 19 0 0 0 0 7 5 60 0 0 2 0 0 0 0 0 42 3 5 4 0 0 0 3 0 0 1 2 0 2 0 0 0 0 0 0 1 0 0 0 0 0 0 0
"693" 16 0 0 0 5 0 0 0 0 43 7 17 0 3 0 1 0 0 0 0 37 22 3 1 0 0 0 0 0 0 1 0 0 0 0 0 0 0 0 0 1 0 0 0 0 0 0 0
"694" 6 0 0 0 8 0 0 2 0 31 20 39 0 0 3 0 0 0 0 1 40 14 0 0 0 0 1 0 0 0 0 0 2 2 0 0 0 0 0 0 0 0 0 0 0 0 0 0
"695" 19 0 0 0 8 0 0 0 0 42 20 4 0 0 0 0 0 0 0 0 40 12 0 0 3 0 0 2 0 0 0 0 0 1 0 0 0 0 0 0 0 0 0 0 0 0 0 0
"696" 22 0 0 0 17 0 3 6 0 13 5 5 0 0 1 0 0 0 0 0 55 13 0 4 1 0 0 1 0 0 0 0 1 0 0 0 3 0 0 0 0 0 0 0 0 0 0 0
"697" 23 0 0 0 24 2 0 0 0 24 11 6 1 0 4 0 0 0 0 0 31 14 9 0 0 0 0 0 0 1 0 0 0 5 1 0 0 0 0 0 2 0 2 0 0 0 0 0
"698" 13 1 0 0 14 0 0 1 0 6 7 75 0 0 0 0 1 0 0 1 16 2 1 3 0 0 0 1 0 1 0 0 0 3 0 0 0 0 0 0 5 0 0 0 0 0 0 0
"699" 14 0 0 0 16 0 0 0 0 35 14 10 0 0 4 0 0 0 0 0 16 22 1 5 0 0 0 0 0 2 0 0 0 6 0 0 0 1 0 0 0 0 4 0 0 0 0 0
"700" 38 4 0 0 5 5 6 54 0 0 4 5 0 0 4 0 0 0 0 0 0 0 0 6 0 0 0 0 0 0 0 6 0 4 0 0 6 0 0 0 5 0 0 0 0 0 0 0
"701" 13 0 0 0 20 0 0 5 0 20 2 6 0 0 0 0 0 0 0 0 50 30 0 5 0 0 0 0 0 0 0 0 0 1 0 0 0 0 0 0 0 0 2 0 0 0 0 0
"702" 68 0 0 0 8 4 0 28 0 0 0 8 0 0 6 0 0 0 0 0 12 8 2 4 0 0 0 0 0 6 0 0 4 10 2 0 0 0 0 0 4 0 0 0 0 0 0 0
"703" 18 0 0 0 0 0 0 21 0 9 6 0 0 0 3 0 0 0 0 0 0 0 0 12 0 0 0 0 0 0 0 0 0 90 6 0 3 0 0 0 0 0 0 0 0 0 6 0
"704" 37 7 0 0 13 0 0 15 0 6 8 4 0 0 6 12 0 0 0 0 18 13 0 0 0 0 0 6 0 4 0 0 0 0 0 0 0 0 0 0 0 0 0 0 0 0 0 0
"705" 20 0 0 0 1 1 0 2 0 9 3 13 19 0 0 0 0 0 0 0 47 35 2 0 0 0 0 0 0 0 0 0 0 1 0 0 0 0 0 0 0 0 0 0 0 0 0 0
"706" 4 0 0 0 8 1 0 0 0 0 4 0 0 0 1 0 0 0 0 0 9 4 4 58 0 7 0 0 0 1 59 1 0 0 0 0 0 0 0 0 1 0 0 1 0 0 0 0
"707" 1 0 0 0 27 0 0 0 0 0 2 0 0 0 1 0 0 0 0 0 15 9 0 96 0 1 0 0 0 0 4 0 0 0 0 0 0 0 0 0 0 0 0 0 0 0 0 0
"708" 11 0 0 0 6 5 0 13 0 0 8 0 0 0 0 0 0 0 0 0 9 9 5 19 0 0 0 0 0 5 80 0 0 0 0 0 0 0 0 0 0 0 0 0 0 0 0 0
"709" 14 0 0 0 3 0 0 1 0 0 25 0 0 0 1 0 0 0 0 0 15 21 0 30 0 0 0 1 0 1 34 0 0 3 0 0 0 0 0 0 0 0 0 0 0 0 0 0
"710" 12 0 0 0 0 0 0 4 0 0 2 0 0 0 8 0 0 0 0 0 10 4 0 54 0 0 0 0 0 0 64 2 0 0 0 0 0 0 0 0 0 0 0 0 0 0 0 0
"711" 8 0 0 0 0 0 0 0 0 0 0 0 0 0 0 0 0 0 0 0 16 12 1 88 2 9 0 1 0 0 23 0 0 1 0 0 0 0 0 0 0 0 0 0 0 0 0 0
"712" 9 8 0 0 0 2 0 0 0 0 3 0 0 0 10 0 2 0 0 0 1 4 0 4 0 0 0 3 0 2 114 0 2 2 2 0 0 0 0 0 2 0 0 1 0 0 0 0
"713" 21 0 0 0 0 0 0 2 0 0 2 0 0 0 0 0 0 0 0 0 18 15 0 35 0 1 0 1 0 1 51 0 0 1 0 0 0 0 0 0 0 0 0 0 0 0 0 0
"714" 4 0 0 0 0 0 0 0 0 0 2 0 0 0 0 0 0 0 0 0 23 15 1 39 0 10 0 1 0 0 63 1 0 0 0 0 0 0 0 0 0 0 0 0 0 0 0 0
"715" 13 7 0 0 6 9 0 0 0 0 7 0 0 0 0 0 0 0 0 0 9 19 0 11 0 5 0 6 0 6 37 8 7 6 7 0 0 7 0 0 8 0 0 0 5 0 0 0
"716" 5 0 0 0 1 1 0 0 0 0 15 0 0 0 4 0 0 0 0 0 1 0 11 18 0 20 0 0 0 6 67 0 1 1 0 0 0 0 0 0 0 0 0 0 0 0 0 0
"717" 10 0 0 0 30 1 0 0 0 0 8 0 0 0 0 1 0 0 0 0 5 2 5 41 0 0 5 7 0 6 30 0 0 0 0 0 0 0 0 0 0 0 0 0 0 0 0 0
"718" 10 0 0 0 0 0 0 2 0 0 3 0 1 0 0 0 0 0 0 0 21 10 0 25 0 3 0 8 0 1 60 1 0 0 0 0 0 0 0 1 3 0 0 0 0 0 0 0
"719" 9 0 0 0 14 1 0 0 0 0 1 0 0 0 0 0 3 0 0 0 3 3 1 18 0 0 6 6 0 0 96 3 0 0 0 0 0 0 0 0 0 0 0 0 3 0 0 0
"720" 23 0 0 0 0 2 0 2 0 1 0 0 0 0 1 0 0 0 0 0 19 11 0 0 0 0 0 12 0 0 80 0 0 0 3 0 0 0 0 0 0 0 0 0 0 0 0 0
