# Supplementary material for: Efficient estimation of generalized linear latent variable models
Source: PLoS One. 2019 May 1;14(5):e0216129. doi: 10.1371/journal.pone.0216129 (PMC6493759; doi:10.1371/journal.pone.0216129)
Supplement: S2 File — (ZIP) [file pone.0216129.s005.zip › amebaX.txt]

"V5" "V6"
"91" 4.1 13.3
"92" 4.2 13
"93" 4.2 12.9
"94" 4.2 12.9
"95" 4.2 12.5
"96" 4.3 12.1
"97" 4.2 12.3
"98" 4.2 12.7
"99" 4.3 12.2
"100" 4.3 11.6
"101" 4.1 11.2
"102" 3.9 11.8
"103" 4.1 12.4
"104" 4.1 12.1
"105" 4.3 12.7
"106" 3.7 16.5
"107" 3.5 17.3
"108" 3.8 17.5
"109" 3.8 16.2
"110" 3.6 16.8
"111" 3.9 17.3
"112" 3.9 17
"113" 3.8 17.8
"114" 3.8 17.6
"115" 3.6 17.1
"116" 3.9 17.3
"117" 3.8 16.9
"118" 3.8 17.4
"119" 3.7 17.1
"120" 3.7 15.5
"121" 4.8 11.1
"123" 5.3 11.5
"124" 4.7 12.2
"125" 5.1 12
"129" 5.2 11.2
"130" 5 11.7
"131" 4.8 10.08
"132" 5 11.3
"133" 4.7 11.1
"134" 5.3 11.3
"135" 5.5 11.4
"136" 3.8 12.4
"137" 4 12.8
"138" 3.7 12.6
"139" 3.8 12.2
"140" 3.9 11.9
"141" 3.4 12.5
"142" 3.4 12.5
"143" 3.6 12.4
"144" 3.7 12.1
"145" 3.6 11.8
"146" 3.5 12.5
"147" 3.3 12.2
"148" 3.6 12
"149" 3.6 11.6
"150" 3.4 11.8
"151" 4.9 13.1
"152" 4.2 12.8
"153" 4.8 12.6
"154" 4.8 12.5
"155" 4.2 12.7
"156" 5.3 12.7
"157" 5.1 12.7
"158" 4.4 12.8
"159" 4.9 12.6
"160" 4.7 12.7
"161" 4.8 12.7
"162" 4.6 12.8
"163" 4.5 13.6
"164" 5.1 12.6
"165" 4.5 13.4
"166" 4.1 12.6
"167" 4.2 12.5
"168" 4.1 12.4
"169" 4.3 12.4
"170" 3.9 12.5
"171" 4.1 11.9
"172" 4.2 12.2
"173" 4.2 12.8
"174" 4.4 12.9
"175" 4.5 13.3
"176" 4.4 11.8
"177" 4.1 11.6
"178" 3.9 12.5
"179" 4.2 12.1
"180" 4.1 12.4
"361" 3.9 10.1
"362" 3.6 11
"363" 4.1 9.8
"364" 4.1 10
"365" 3.9 10
"366" 4.1 9.7
"367" 3.8 9.7
"368" 4.2 10.3
"369" 4.3 11.2
"370" 4.2 9.8
"371" 3.9 9
"372" 3.9 9.1
"373" 4 9.1
"374" 4 9.8
"375" 3.6 9.9
"376" 3.7 12.3
"377" 3.6 13
"378" 3.6 13
"379" 3.7 12.6
"380" 3.5 12.2
"381" 3.5 13.3
"382" 3.5 13.5
"383" 3.5 13.2
"384" 3.6 13.2
"385" 3.4 13.1
"386" 3.8 12.9
"387" 3.7 12.5
"388" 3.7 14.1
"389" 3.7 14.2
"390" 3.5 13
"391" 3.9 9.8
"392" 4.2 9.9
"393" 4.5 9.7
"394" 4.5 9.7
"395" 4.5 10.1
"396" 4.3 10.3
"397" 4.6 9.9
"398" 4.8 10.2
"399" 4.3 10.4
"400" 4.5 10.3
"402" 4.4 10.3
"404" 4.5 9.8
"405" 4.5 10.1
"406" 3.9 11.2
"407" 4 11.2
"408" 3.7 11.5
"409" 3.8 11.3
"410" 4 10.4
"411" 3.6 11.2
"412" 3.4 11.2
"413" 3.6 11.7
"414" 3.7 10.9
"415" 3.5 10.8
"416" 3.6 11.1
"417" 3.3 11.2
"418" 3.5 11.1
"419" 3.7 11
"420" 3.6 11
"421" 4.6 12.1
"422" 4.2 12
"423" 4.4 12
"424" 4.4 11.8
"425" 4.2 11.5
"426" 4.7 11.4
"427" 4.7 11.5
"428" 4.4 11.3
"429" 4.7 11.7
"430" 4.7 11.5
"431" 4.7 11
"432" 4.7 11.2
"433" 4.5 12.1
"434" 4.8 11.7
"435" 4.3 12.5
"436" 4.1 12.1
"437" 4.1 11.7
"438" 4.1 11.7
"439" 4.1 11.6
"440" 3.6 11.5
"441" 4 11
"442" 4 11.1
"443" 4 11.7
"444" 4.2 11.6
"445" 4.3 12.1
"446" 4.3 11.1
"447" 3.9 10.9
"448" 3.7 11.2
"449" 3.9 11.5
"450" 3.9 11.3
"631" 3.5 13.2
"632" 3.9 14.4
"633" 4.1 13.1
"634" 4.2 13.9
"635" 3.8 13.3
"636" 3.9 12.3
"637" 3.6 12.8
"638" 4.2 13.1
"639" 4.1 12.1
"640" 4.2 12.4
"641" 3.8 12.6
"642" 3.8 13.7
"643" 3.7 14.4
"644" 3.6 14.2
"645" 3.3 13
"646" 3.3 14.7
"647" 3.3 14.8
"648" 3.3 14.4
"649" 3.4 14.6
"650" 3.3 15.2
"651" 3.2 14.8
"652" 3.2 14.3
"653" 3.2 14.8
"654" 3.2 14.8
"655" 3.2 13.6
"656" 3.9 14.8
"657" 3.4 14.6
"658" 3.3 15.3
"659" 3.6 14.6
"660" 3.3 13.9
"661" 3.6 11.3
"662" 3.6 11.2
"663" 3.5 11.1
"664" 4.1 10.3
"666" 3.1 12.6
"667" 3.7 11.9
"668" 3.9 12
"669" 3.7 11
"670" 3.7 10.7
"671" 3.6 12.4
"672" 3.7 11.3
"673" 3.7 10.8
"674" 3.8 10.7
"675" 3.7 10.6
"676" 3.7 13.5
"677" 3.9 13.8
"678" 3.6 14.4
"679" 3.9 15.7
"680" 4.1 15.3
"681" 3.9 14.1
"682" 3.3 14.4
"683" 3.6 13.3
"684" 3.7 12.6
"685" 3.3 13.8
"686" 3.8 15.4
"687" 3.5 15.3
"688" 3.4 15.9
"689" 3.7 15.8
"690" 3.6 14.5
"691" 4.4 12.9
"692" 4.2 12.4
"693" 4.3 12.5
"694" 4.3 12.5
"695" 4.2 12.3
"696" 4.1 12.6
"697" 4.5 12.5
"698" 4.6 12.6
"699" 4.5 12.6
"700" 4.7 13.2
"701" 4.9 12.5
"702" 4.7 12.4
"703" 4.5 14.2
"704" 4.6 13
"705" 4 12.1
"706" 3.7 13
"707" 3.7 13.3
"708" 3.7 12.8
"709" 3.6 14
"710" 3.4 13.6
"711" 3.9 15.3
"712" 3.8 12.6
"713" 3.9 13.4
"714" 3.9 13.7
"715" 3.9 12.5
"716" 4.2 12.9
"717" 3.5 13
"718" 3.7 13
"719" 3.7 13.1
"720" 3.7 13.2
